# Supplementary material for: Madicolous Chironomidae from the Brazilian Atlantic Forest: a checklist with notes on altitudinal distributions (Diptera, Insecta)
Source: Zookeys. 2018 Apr 19;(751):41–73. doi: 10.3897/zookeys.751.20611 (PMC5919911; doi:10.3897/zookeys.751.20611)
Supplement: XML Treatment for C. froehlichi [file zookeys.751.20611-treatment1.xml]

<!DOCTYPE tp:taxon-treatment
  PUBLIC "-//TaxonX//DTD Taxonomic Treatment Publishing DTD v0 20100105//EN" "tax-treatment-NSO.dtd">
<tp:taxon-treatment xmlns:tp="http://www.plazi.org/taxpub"><tp:treatment-meta><kwd-group><label>Taxon classification</label><kwd><named-content xmlns:xlink="http://www.w3.org/1999/xlink" content-type="kingdom">Animalia</named-content></kwd><kwd><named-content xmlns:xlink="http://www.w3.org/1999/xlink" content-type="order">Diptera</named-content></kwd><kwd><named-content xmlns:xlink="http://www.w3.org/1999/xlink" content-type="family">Chironomidae</named-content></kwd></kwd-group><mixed-citation publication-type="journal"><person-group><name><surname>Shimabukuro</surname><given-names>Erika Mayumi</given-names></name><name><surname>Trivinho-Strixino</surname><given-names>Susana</given-names></name></person-group><article-title>Madicolous <tp:taxon-name><tp:taxon-name-part taxon-name-part-type="family">Chironomidae</tp:taxon-name-part></tp:taxon-name> from the Brazilian Atlantic Forest: a checklist with notes on altitudinal distributions (<tp:taxon-name><tp:taxon-name-part taxon-name-part-type="order">Diptera</tp:taxon-name-part></tp:taxon-name>, <tp:taxon-name><tp:taxon-name-part taxon-name-part-type="class">Insecta</tp:taxon-name-part></tp:taxon-name>)</article-title><source>Zookeys</source><day>19</day><month>4</month><year>2018</year><volume>2018</volume><issue>751</issue><fpage>41</fpage><lpage>73</lpage><pub-id pub-id-type="doi">10.3897/zookeys.751.20611</pub-id></mixed-citation></tp:treatment-meta><tp:nomenclature><tp:taxon-name>
              <tp:taxon-name-part taxon-name-part-type="genus" reg="Claudiotendipes">C.</tp:taxon-name-part>
              <tp:taxon-name-part taxon-name-part-type="species" reg="froehlichi">froehlichi</tp:taxon-name-part>
            </tp:taxon-name><tp:taxon-authority>Andersen, Mendes &amp; Pinho, 2017</tp:taxon-authority></tp:nomenclature><tp:treatment-sec sec-type="distribution" id="SECID0E6JAC"><title>Distribution.</title><p>BRAZIL – Camacan, Bahia State (<named-content xmlns:xlink="http://www.w3.org/1999/xlink" content-type="dwc:verbatimCoordinates" xlink:type="simple"><named-content content-type="geo-json" specific-use="{&#34;type&#34;:&#34;Point&#34;,&#34;coordinates&#34;:[-39.565556,-15.391111]}" id="NCID0EIKAC" xlink:type="simple">15°23'28"S, 39°33'56"W</named-content></named-content>; <named-content xmlns:xlink="http://www.w3.org/1999/xlink" content-type="dwc:verbatimCoordinates" xlink:type="simple"><named-content content-type="geo-json" specific-use="{&#34;type&#34;:&#34;Point&#34;,&#34;coordinates&#34;:[-39.569444,-15.383889]}" id="NCID0EQKAC" xlink:type="simple">15°23'02"S, 39°34'10"W</named-content></named-content>; <named-content xmlns:xlink="http://www.w3.org/1999/xlink" content-type="dwc:verbatimCoordinates" xlink:type="simple"><named-content content-type="geo-json" specific-use="{&#34;type&#34;:&#34;Point&#34;,&#34;coordinates&#34;:[-39.567500,-15.386111]}" id="NCID0EYKAC" xlink:type="simple">15°23'10"S, 39°34'03"W</named-content></named-content>) Rio de Janeiro State (<named-content xmlns:xlink="http://www.w3.org/1999/xlink" content-type="dwc:verbatimCoordinates" xlink:type="simple"><named-content content-type="geo-json" specific-use="{&#34;type&#34;:&#34;Point&#34;,&#34;coordinates&#34;:[-45.601667,-11.894444]}" id="NCID0EALAC" xlink:type="simple">11°53'40"S, 45°36'06"W</named-content></named-content>), <!--PageBreak-->Salesópolis, São Paulo State; Campos do Jordão, São Paulo State (<named-content xmlns:xlink="http://www.w3.org/1999/xlink" content-type="dwc:verbatimCoordinates" xlink:type="simple"><named-content content-type="geo-json" specific-use="{&#34;type&#34;:&#34;Point&#34;,&#34;coordinates&#34;:[-45.460000,-22.694444]}" id="NCID0EKLAC" xlink:type="simple">22°41'40"S, 45°27'36"W</named-content></named-content>); Grão-Pará, Santa Catarina State (<named-content xmlns:xlink="http://www.w3.org/1999/xlink" content-type="dwc:verbatimCoordinates" xlink:type="simple"><named-content content-type="geo-json" specific-use="{&#34;type&#34;:&#34;Point&#34;,&#34;coordinates&#34;:[-49.391667,-28.191111]}" id="NCID0ESLAC" xlink:type="simple">28°11'28"S, 49°23'30"W</named-content></named-content>); Urubici, Santa Catarina State (<named-content xmlns:xlink="http://www.w3.org/1999/xlink" content-type="dwc:verbatimCoordinates" xlink:type="simple"><named-content content-type="geo-json" specific-use="{&#34;type&#34;:&#34;Point&#34;,&#34;coordinates&#34;:[-49.376667,-28.028056]}" id="NCID0E1LAC" xlink:type="simple">28°01'41"S, 49°22'36"W</named-content></named-content>).</p></tp:treatment-sec><tp:treatment-sec sec-type="Elevation" id="SECID0E6LAC"><title>Elevation.</title><p>508–1014 m a.s.l.</p></tp:treatment-sec><tp:treatment-sec sec-type="habitat" id="SECID0EEMAC"><title>Habitats.</title><p>Low-order streams.</p></tp:treatment-sec><tp:treatment-sec sec-type="Known stages" id="SECID0EJMAC"><title>Known stages.</title><p>L, P, M.</p></tp:treatment-sec><tp:treatment-sec sec-type="References" id="SECID0EOMAC"><title>References.</title><p>
              <xref ref-type="bibr" rid="B4">Andersen et al. (2017)</xref>.</p></tp:treatment-sec><tp:treatment-sec sec-type="remarks" id="SECID0EYMAC"><title>Remarks.</title><p>
              <italic><tp:taxon-name><tp:taxon-name-part taxon-name-part-type="genus" reg="Claudiotendipes">C.</tp:taxon-name-part> <tp:taxon-name-part taxon-name-part-type="species" reg="froehlichi">froehlichi</tp:taxon-name-part></tp:taxon-name></italic> was found on marginal rocks of small streams, at 206 m a.s.l. (<named-content xmlns:xlink="http://www.w3.org/1999/xlink" content-type="dwc:verbatimCoordinates" xlink:type="simple"><named-content content-type="geo-json" specific-use="{&#34;type&#34;:&#34;Point&#34;,&#34;coordinates&#34;:[-45.198611,-23.464444]}" id="NCID0EMNAC" xlink:type="simple">23°27'52"S, 45°11'55"W</named-content></named-content>) and 1444 m a.s.l. (<named-content xmlns:xlink="http://www.w3.org/1999/xlink" content-type="dwc:verbatimCoordinates" xlink:type="simple"><named-content content-type="geo-json" specific-use="{&#34;type&#34;:&#34;Point&#34;,&#34;coordinates&#34;:[-43.013333,-22.447500]}" id="NCID0EUNAC" xlink:type="simple">22°26'51"S, 43°00'48"W</named-content></named-content>), extending the altitudinal range of the species. Environmental characterization: Water temperature 10–17 °C; dissolved oxygen 9.0–9.2 mg.l<sup>-1</sup>; pH 5.0–5.5; dense canopy cover. The species was found in PESM (São Paulo State) and PARNASO (Rio de Janeiro State). Low altitudinal specificity (IndVal: 0.17; p = 0.84).</p></tp:treatment-sec><ref-list><ref id="B4"><mixed-citation xmlns:xlink="http://www.w3.org/1999/xlink" xlink:type="simple">
          <person-group><name name-style="western"><surname>Andersen</surname><given-names>T</given-names></name><name name-style="western"><surname>Mendes</surname><given-names>HF</given-names></name><name name-style="western"><surname>Pinho</surname><given-names>LC</given-names></name></person-group> (<year>2017</year>) <article-title>Two new Neotropical <tp:taxon-name><tp:taxon-name-part taxon-name-part-type="subfamily">Chironominae</tp:taxon-name-part></tp:taxon-name> genera (<tp:taxon-name><tp:taxon-name-part taxon-name-part-type="order">Diptera</tp:taxon-name-part></tp:taxon-name>: <tp:taxon-name><tp:taxon-name-part taxon-name-part-type="family">Chironomidae</tp:taxon-name-part></tp:taxon-name>).</article-title> <source>CHIRONOMUS Journal of <tp:taxon-name><tp:taxon-name-part taxon-name-part-type="family">Chironomidae</tp:taxon-name-part></tp:taxon-name> Research</source> <volume>30</volume>: <fpage>26</fpage>–<lpage>54</lpage>. <ext-link xlink:type="simple" ext-link-type="doi" xlink:href="10.5324/cjcr.v0i30.2029">https://doi.org/10.5324/cjcr.v0i30.2029</ext-link></mixed-citation></ref></ref-list></tp:taxon-treatment>
