# Supplementary material for: Madicolous Chironomidae from the Brazilian Atlantic Forest: a checklist with notes on altitudinal distributions (Diptera, Insecta)
Source: Zookeys. 2018 Apr 19;(751):41–73. doi: 10.3897/zookeys.751.20611 (PMC5919911; doi:10.3897/zookeys.751.20611)
Supplement: XML Treatment for O. sublettei [file zookeys.751.20611-treatment2.xml]

<!DOCTYPE tp:taxon-treatment
  PUBLIC "-//TaxonX//DTD Taxonomic Treatment Publishing DTD v0 20100105//EN" "tax-treatment-NSO.dtd">
<tp:taxon-treatment xmlns:tp="http://www.plazi.org/taxpub"><tp:treatment-meta><kwd-group><label>Taxon classification</label><kwd><named-content xmlns:xlink="http://www.w3.org/1999/xlink" content-type="kingdom">Animalia</named-content></kwd><kwd><named-content xmlns:xlink="http://www.w3.org/1999/xlink" content-type="order">Diptera</named-content></kwd><kwd><named-content xmlns:xlink="http://www.w3.org/1999/xlink" content-type="family">Chironomidae</named-content></kwd></kwd-group><mixed-citation publication-type="journal"><person-group><name><surname>Shimabukuro</surname><given-names>Erika Mayumi</given-names></name><name><surname>Trivinho-Strixino</surname><given-names>Susana</given-names></name></person-group><article-title>Madicolous <tp:taxon-name><tp:taxon-name-part taxon-name-part-type="family">Chironomidae</tp:taxon-name-part></tp:taxon-name> from the Brazilian Atlantic Forest: a checklist with notes on altitudinal distributions (<tp:taxon-name><tp:taxon-name-part taxon-name-part-type="order">Diptera</tp:taxon-name-part></tp:taxon-name>, <tp:taxon-name><tp:taxon-name-part taxon-name-part-type="class">Insecta</tp:taxon-name-part></tp:taxon-name>)</article-title><source>Zookeys</source><day>19</day><month>4</month><year>2018</year><volume>2018</volume><issue>751</issue><fpage>41</fpage><lpage>73</lpage><pub-id pub-id-type="doi">10.3897/zookeys.751.20611</pub-id></mixed-citation></tp:treatment-meta><tp:nomenclature><tp:taxon-name>
              <tp:taxon-name-part taxon-name-part-type="genus" reg="Oukuriella">O.</tp:taxon-name-part>
              <tp:taxon-name-part taxon-name-part-type="species" reg="sublettei">sublettei</tp:taxon-name-part>
            </tp:taxon-name><tp:taxon-authority>Messias &amp; Oliveira, 1998</tp:taxon-authority></tp:nomenclature><tp:treatment-sec sec-type="distribution" id="SECID0E5AAE"><title>Distribution.</title><p>BRAZIL – Paru do Oeste River, missão Cururu, Amazonas State; Parque Estadual de Campos do Jordão, São Paulo State (<named-content xmlns:xlink="http://www.w3.org/1999/xlink" content-type="dwc:verbatimCoordinates" xlink:type="simple"><named-content content-type="geo-json" specific-use="{&#34;type&#34;:&#34;Point&#34;,&#34;coordinates&#34;:[-45.460000,-22.694444]}" id="NCID0EHBAE" xlink:type="simple">22°41'40"S, 45°27'36"W</named-content></named-content>).</p></tp:treatment-sec><tp:treatment-sec sec-type="Elevation" id="SECID0EMBAE"><title>Elevation.</title><p>20–1600 m a.s.l.</p></tp:treatment-sec><tp:treatment-sec sec-type="habitat" id="SECID0ERBAE"><title>Habitats.</title><p>Larvae found in submerged wood in a rocky first-order stream.</p></tp:treatment-sec><tp:treatment-sec sec-type="Known stages" id="SECID0EWBAE"><title>Known stages.</title><p>L, P, M.</p></tp:treatment-sec><tp:treatment-sec sec-type="References" id="SECID0E2BAE"><title>References.</title><p>
              <xref ref-type="bibr" rid="B49">Messias and Oliveira (1998)</xref>; <xref ref-type="bibr" rid="B33">Fusari et al. (2013)</xref>; <xref ref-type="bibr" rid="B9">Bellodi et al. (2016)</xref>.</p><!--PageBreak--></tp:treatment-sec><tp:treatment-sec sec-type="remarks" id="SECID0EOCAE"><title>Remarks.</title><p>
              <italic><tp:taxon-name><tp:taxon-name-part taxon-name-part-type="genus" reg="Oukuriella">O.</tp:taxon-name-part> <tp:taxon-name-part taxon-name-part-type="species" reg="sublettei">sublettei</tp:taxon-name-part></tp:taxon-name></italic> was found on marginal rocks of small streams, at 745 m a.s.l. Environmental characterization: Water temperature 17 °C; dissolved oxygen 8.2 mg.l<sup>-1</sup>; pH 5.5; fast flowing; dense vegetal canopy (more than 80% covered). The species was found in PESM (São Paulo State). Median altitudinal specificity (IndVal: 0.33; p = 0.14).</p></tp:treatment-sec><ref-list><ref id="B49"><mixed-citation xmlns:xlink="http://www.w3.org/1999/xlink" xlink:type="simple">
          <person-group><name name-style="western"><surname>Messias</surname><given-names>MC</given-names></name><name name-style="western"><surname>Oliveira</surname><given-names>SJ</given-names></name></person-group> (<year>1998</year>) <article-title>On a new species of the genus <italic><tp:taxon-name><tp:taxon-name-part taxon-name-part-type="genus">Oukuriella</tp:taxon-name-part></tp:taxon-name></italic> Epler, 1986. (<tp:taxon-name><tp:taxon-name-part taxon-name-part-type="class">Insecta</tp:taxon-name-part></tp:taxon-name>, <tp:taxon-name><tp:taxon-name-part taxon-name-part-type="order">Diptera</tp:taxon-name-part></tp:taxon-name>, <tp:taxon-name><tp:taxon-name-part taxon-name-part-type="family">Chironomidae</tp:taxon-name-part></tp:taxon-name>).</article-title> <source>Journal of Kansas Entomological Society</source> <volume>71</volume>(<issue>3</issue>): <fpage>260</fpage>–<lpage>262</lpage>. <ext-link xlink:type="simple" ext-link-type="doi" xlink:href="10.1590/S0328-03812005000200012">https://doi.org/10.1590/S0328-03812005000200012</ext-link></mixed-citation></ref><ref id="B33"><mixed-citation xmlns:xlink="http://www.w3.org/1999/xlink" xlink:type="simple">
          <person-group><name name-style="western"><surname>Fusari</surname><given-names>LM</given-names></name><name name-style="western"><surname>Roque</surname><given-names>FO</given-names></name><name name-style="western"><surname>Hamada</surname><given-names>N</given-names></name></person-group> (<year>2013</year>) <article-title>Systematics of <italic><tp:taxon-name><tp:taxon-name-part taxon-name-part-type="genus">Oukuriella</tp:taxon-name-part></tp:taxon-name></italic> Epler, 1986, including a revision of the species associated with freshwater sponges.</article-title> <source>Insect Systematics &amp; Evolution</source> <volume>44</volume>: <fpage>1</fpage>–<lpage>41</lpage>. <ext-link xlink:type="simple" ext-link-type="doi" xlink:href="10.1163/1876312X-04402006">https://doi.org/10.1163/1876312X-04402006</ext-link></mixed-citation></ref><ref id="B9"><mixed-citation xmlns:xlink="http://www.w3.org/1999/xlink" xlink:type="simple">
          <person-group><name name-style="western"><surname>Bellodi</surname><given-names>CF</given-names></name><name name-style="western"><surname>Fusari</surname><given-names>LM</given-names></name><name name-style="western"><surname>Roque</surname><given-names>FO</given-names></name></person-group> (<year>2016</year>) <article-title>New species and records of <italic><tp:taxon-name><tp:taxon-name-part taxon-name-part-type="genus">Oukuriella</tp:taxon-name-part></tp:taxon-name></italic> Epler, 1986 from the Neotropical region (<tp:taxon-name><tp:taxon-name-part taxon-name-part-type="order">Diptera</tp:taxon-name-part></tp:taxon-name>: <tp:taxon-name><tp:taxon-name-part taxon-name-part-type="family">Chironomidae</tp:taxon-name-part></tp:taxon-name>).</article-title> <source>Zootaxa</source> <volume>4078</volume>(<issue>1</issue>): <fpage>187</fpage>–<lpage>196</lpage>. <ext-link xlink:type="simple" ext-link-type="doi" xlink:href="10.11646/zootaxa.4078.1.17">https://doi.org/10.11646/zootaxa.4078.1.17</ext-link></mixed-citation></ref></ref-list></tp:taxon-treatment>
