# Supplementary material for: Madicolous Chironomidae from the Brazilian Atlantic Forest: a checklist with notes on altitudinal distributions (Diptera, Insecta)
Source: Zookeys. 2018 Apr 19;(751):41–73. doi: 10.3897/zookeys.751.20611 (PMC5919911; doi:10.3897/zookeys.751.20611)
Supplement: XML Treatment for P. solimoes [file zookeys.751.20611-treatment3.xml]

<!DOCTYPE tp:taxon-treatment
  PUBLIC "-//TaxonX//DTD Taxonomic Treatment Publishing DTD v0 20100105//EN" "tax-treatment-NSO.dtd">
<tp:taxon-treatment xmlns:tp="http://www.plazi.org/taxpub"><tp:treatment-meta><kwd-group><label>Taxon classification</label><kwd><named-content xmlns:xlink="http://www.w3.org/1999/xlink" content-type="kingdom">Animalia</named-content></kwd><kwd><named-content xmlns:xlink="http://www.w3.org/1999/xlink" content-type="order">Diptera</named-content></kwd><kwd><named-content xmlns:xlink="http://www.w3.org/1999/xlink" content-type="family">Chironomidae</named-content></kwd></kwd-group><mixed-citation publication-type="journal"><person-group><name><surname>Shimabukuro</surname><given-names>Erika Mayumi</given-names></name><name><surname>Trivinho-Strixino</surname><given-names>Susana</given-names></name></person-group><article-title>Madicolous <tp:taxon-name><tp:taxon-name-part taxon-name-part-type="family">Chironomidae</tp:taxon-name-part></tp:taxon-name> from the Brazilian Atlantic Forest: a checklist with notes on altitudinal distributions (<tp:taxon-name><tp:taxon-name-part taxon-name-part-type="order">Diptera</tp:taxon-name-part></tp:taxon-name>, <tp:taxon-name><tp:taxon-name-part taxon-name-part-type="class">Insecta</tp:taxon-name-part></tp:taxon-name>)</article-title><source>Zookeys</source><day>19</day><month>4</month><year>2018</year><volume>2018</volume><issue>751</issue><fpage>41</fpage><lpage>73</lpage><pub-id pub-id-type="doi">10.3897/zookeys.751.20611</pub-id></mixed-citation></tp:treatment-meta><tp:nomenclature><tp:taxon-name>
              <tp:taxon-name-part taxon-name-part-type="genus" reg="Polypedilum">P.</tp:taxon-name-part>
              <tp:taxon-name-part taxon-name-part-type="species" reg="solimoes">solimoes</tp:taxon-name-part>
            </tp:taxon-name><tp:taxon-authority>Bidawid-Kafka, 1996</tp:taxon-authority></tp:nomenclature><tp:treatment-sec sec-type="distribution" id="SECID0EREAE"><title>Distribution.</title><p>BRAZIL – Tarumã River, Amazonas State; Florianópolis, Santa Catarina State (<named-content xmlns:xlink="http://www.w3.org/1999/xlink" content-type="dwc:verbatimCoordinates" xlink:type="simple"><named-content content-type="geo-json" specific-use="{&#34;type&#34;:&#34;Point&#34;,&#34;coordinates&#34;:[-48.382778,-27.468056]}" id="NCID0E1EAE" xlink:type="simple">27°28'05"S, 48°22'58"W</named-content></named-content>), UCAD, Santa Catarina State (<named-content xmlns:xlink="http://www.w3.org/1999/xlink" content-type="dwc:verbatimCoordinates" xlink:type="simple"><named-content content-type="geo-json" specific-use="{&#34;type&#34;:&#34;Point&#34;,&#34;coordinates&#34;:[-48.512222,-27.530833]}" id="NCID0ECFAE" xlink:type="simple">27°31'51"S, 48°30'44"W</named-content></named-content>), Santinho Beach, Santa Catarina State (<named-content xmlns:xlink="http://www.w3.org/1999/xlink" content-type="dwc:verbatimCoordinates" xlink:type="simple"><named-content content-type="geo-json" specific-use="{&#34;type&#34;:&#34;Point&#34;,&#34;coordinates&#34;:[-48.383333,-27.450000]}" id="NCID0EKFAE" xlink:type="simple">27°27'S, 48°23'W</named-content></named-content>).</p></tp:treatment-sec><tp:treatment-sec sec-type="Elevation" id="SECID0EPFAE"><title>Elevation.</title><p>20–80 m a.s.l.</p></tp:treatment-sec><tp:treatment-sec sec-type="habitat" id="SECID0EUFAE"><title>Habitats.</title><p>Adults collected close to a large Amazonian river. Larva found in leaf packs and detritus associated with the following bromeliad species: <italic><tp:taxon-name><tp:taxon-name-part taxon-name-part-type="genus" reg="Aechmea">Aechmea</tp:taxon-name-part> <tp:taxon-name-part taxon-name-part-type="species" reg="lindeni">lindeni</tp:taxon-name-part></tp:taxon-name></italic> (E. Morren) Baker, <italic><tp:taxon-name><tp:taxon-name-part taxon-name-part-type="genus" reg="Canistrum">Canistrum</tp:taxon-name-part> <tp:taxon-name-part taxon-name-part-type="species" reg="lindenii">lindenii</tp:taxon-name-part></tp:taxon-name></italic> (Regel) Mez, <italic><tp:taxon-name><tp:taxon-name-part taxon-name-part-type="genus" reg="Neoregelia">Neoregelia</tp:taxon-name-part> <tp:taxon-name-part taxon-name-part-type="species" reg="laevis">laevis</tp:taxon-name-part></tp:taxon-name></italic> (Mez) L.B. Smith, <italic><tp:taxon-name><tp:taxon-name-part taxon-name-part-type="genus" reg="Nidularium">Nidularium</tp:taxon-name-part> <tp:taxon-name-part taxon-name-part-type="species" reg="innocentii">innocentii</tp:taxon-name-part></tp:taxon-name></italic> Lem., <italic><tp:taxon-name><tp:taxon-name-part taxon-name-part-type="genus" reg="Vriesea">Vriesea</tp:taxon-name-part> <tp:taxon-name-part taxon-name-part-type="species" reg="philippocoburgii">philippocoburgii</tp:taxon-name-part></tp:taxon-name></italic> Wawra, and <italic><tp:taxon-name><tp:taxon-name-part taxon-name-part-type="genus" reg="Vriesea">V.</tp:taxon-name-part> <tp:taxon-name-part taxon-name-part-type="species" reg="vagans">vagans</tp:taxon-name-part></tp:taxon-name></italic> (L.B. Smith) L.B. Smith.</p></tp:treatment-sec><tp:treatment-sec sec-type="Known stages" id="SECID0E3HAE"><title>Known stages.</title><p>L, P, F, M.</p></tp:treatment-sec><tp:treatment-sec sec-type="References" id="SECID0EBIAE"><title>References.</title><p>
              <xref ref-type="bibr" rid="B11">Bidawid-Kafka (1996)</xref>; <xref ref-type="bibr" rid="B57">Pinho et al. (2013)</xref>.</p></tp:treatment-sec><tp:treatment-sec sec-type="remarks" id="SECID0EPIAE"><title>Remarks.</title><p>
              <italic><tp:taxon-name><tp:taxon-name-part taxon-name-part-type="genus" reg="Polypedilum">P.</tp:taxon-name-part> <tp:taxon-name-part taxon-name-part-type="species" reg="solimoes">solimoes</tp:taxon-name-part></tp:taxon-name></italic> was found on marginal rocks of small stream, at 1570 m a.s.l., extending the elevation records of this species. Environmental characterization: Water temperature 16.3 °C; dissolved oxygen 8.4 mg.l<sup>-1</sup>; pH 6.4; slow flowing; vegetal canopy absent. The species was found in APASM (Minas Gerais State). Low altitudinal specificity (IndVal: 0.14; p = 1.0).</p><p>
              <bold>Unknown species.</bold> <italic><tp:taxon-name><tp:taxon-name-part taxon-name-part-type="genus" reg="Polypedilum">Polypedilum</tp:taxon-name-part></tp:taxon-name></italic> (s. str.) sp. 1. Locality: APASM. Altitudinal record: 1570 m a.s.l. Low altitudinal specificity (IndVal: 0.14; p = 1.00); <italic><tp:taxon-name><tp:taxon-name-part taxon-name-part-type="genus" reg="Polypedilum">Polypedilum</tp:taxon-name-part></tp:taxon-name></italic> (s. str.) sp. 2 Locality: PESM. Altitudinal record: 1080 m a.s.l. High altitudinal specificity (IndVal: 0.33; p = 0.06); <italic><tp:taxon-name><tp:taxon-name-part taxon-name-part-type="genus" reg="Polypedilum">Polypedilum</tp:taxon-name-part></tp:taxon-name></italic> (s. str.) sp. 3. Locality: PARNASO. Altitudinal record: 2125 m a.s.l. Low altitudinal specificity (IndVal: 0.17; p = 0.84); <tp:taxon-name><tp:taxon-name-part taxon-name-part-type="genus" reg="Polypedilum">Polypedilum</tp:taxon-name-part> (<tp:taxon-name-part taxon-name-part-type="subgenus" reg="Pentapedilum">Pentapedilum</tp:taxon-name-part>)</tp:taxon-name> sp. 1; Locality: PESM. Altitudinal record: 200 m a.s.l. Median altitudinal specificity (IndVal: 0.33; p = 0.15). <tp:taxon-name><tp:taxon-name-part taxon-name-part-type="genus" reg="Polypedilum">Polypedilum</tp:taxon-name-part> (<tp:taxon-name-part taxon-name-part-type="subgenus" reg="Pentapedilum">Pentapedilum</tp:taxon-name-part>)</tp:taxon-name> sp. 2. Locality: PARNASO. Altitudinal record: 2125 m a.s.l. Low altitudinal specificity (IndVal: 0.17; 6 p = 0.85). <tp:taxon-name><tp:taxon-name-part taxon-name-part-type="genus" reg="Polypedilum">Polypedilum</tp:taxon-name-part> (<tp:taxon-name-part taxon-name-part-type="subgenus" reg="Tripodura">Tripodura</tp:taxon-name-part>)</tp:taxon-name> sp. 1. Locality: PESM. Altitudinal record: 25 m a.s.l. Low altitudinal specificity (IndVal: 0.25; p = 0.33).</p></tp:treatment-sec><ref-list><ref id="B11"><mixed-citation xmlns:xlink="http://www.w3.org/1999/xlink" xlink:type="simple">
          <person-group><name name-style="western"><surname>Bidawid-Kafka</surname><given-names>N</given-names></name></person-group> (<year>1996</year>) <article-title>Zur Kenntnis der Neotropischen Arten der Gatung <italic><tp:taxon-name><tp:taxon-name-part taxon-name-part-type="genus">Polypedilum</tp:taxon-name-part></tp:taxon-name></italic> Kieffer, 1912 (<tp:taxon-name><tp:taxon-name-part taxon-name-part-type="order">Diptera</tp:taxon-name-part></tp:taxon-name>: <tp:taxon-name><tp:taxon-name-part taxon-name-part-type="family">Chironomidae</tp:taxon-name-part></tp:taxon-name>) Teil II.</article-title> <source>Entomofauna</source> <volume>17</volume>: <fpage>165</fpage>–<lpage>240</lpage>.</mixed-citation></ref><ref id="B57"><mixed-citation xmlns:xlink="http://www.w3.org/1999/xlink" xlink:type="simple">
          <person-group><name name-style="western"><surname>Pinho</surname><given-names>LC</given-names></name><name name-style="western"><surname>Mendes</surname><given-names>HF</given-names></name><name name-style="western"><surname>Andersen</surname><given-names>TA</given-names></name><name name-style="western"><surname>Marcondes</surname><given-names>CB</given-names></name></person-group> (<year>2013</year>) <article-title>Bromelicolous <italic><tp:taxon-name><tp:taxon-name-part taxon-name-part-type="genus">Polypedilum</tp:taxon-name-part></tp:taxon-name></italic> Kieffer from South Brazil (<tp:taxon-name><tp:taxon-name-part taxon-name-part-type="order">Diptera</tp:taxon-name-part></tp:taxon-name>: <tp:taxon-name><tp:taxon-name-part taxon-name-part-type="family">Chironomidae</tp:taxon-name-part></tp:taxon-name>).</article-title> <source>Zootaxa</source> <volume>3652</volume>(<issue>5</issue>): <fpage>569</fpage>–<lpage>581</lpage>. <ext-link xlink:type="simple" ext-link-type="doi" xlink:href="10.11646/zootaxa.3652.5.6">https://doi.org/10.11646/zootaxa.3652.5.6</ext-link></mixed-citation></ref></ref-list></tp:taxon-treatment>
