# Supplementary material for: Madicolous Chironomidae from the Brazilian Atlantic Forest: a checklist with notes on altitudinal distributions (Diptera, Insecta)
Source: Zookeys. 2018 Apr 19;(751):41–73. doi: 10.3897/zookeys.751.20611 (PMC5919911; doi:10.3897/zookeys.751.20611)
Supplement: XML Treatment for P. ruah [file zookeys.751.20611-treatment4.xml]

<!DOCTYPE tp:taxon-treatment
  PUBLIC "-//TaxonX//DTD Taxonomic Treatment Publishing DTD v0 20100105//EN" "tax-treatment-NSO.dtd">
<tp:taxon-treatment xmlns:tp="http://www.plazi.org/taxpub"><tp:treatment-meta><kwd-group><label>Taxon classification</label><kwd><named-content xmlns:xlink="http://www.w3.org/1999/xlink" content-type="kingdom">Animalia</named-content></kwd><kwd><named-content xmlns:xlink="http://www.w3.org/1999/xlink" content-type="order">Diptera</named-content></kwd><kwd><named-content xmlns:xlink="http://www.w3.org/1999/xlink" content-type="family">Chironomidae</named-content></kwd></kwd-group><mixed-citation publication-type="journal"><person-group><name><surname>Shimabukuro</surname><given-names>Erika Mayumi</given-names></name><name><surname>Trivinho-Strixino</surname><given-names>Susana</given-names></name></person-group><article-title>Madicolous <tp:taxon-name><tp:taxon-name-part taxon-name-part-type="family">Chironomidae</tp:taxon-name-part></tp:taxon-name> from the Brazilian Atlantic Forest: a checklist with notes on altitudinal distributions (<tp:taxon-name><tp:taxon-name-part taxon-name-part-type="order">Diptera</tp:taxon-name-part></tp:taxon-name>, <tp:taxon-name><tp:taxon-name-part taxon-name-part-type="class">Insecta</tp:taxon-name-part></tp:taxon-name>)</article-title><source>Zookeys</source><day>19</day><month>4</month><year>2018</year><volume>2018</volume><issue>751</issue><fpage>41</fpage><lpage>73</lpage><pub-id pub-id-type="doi">10.3897/zookeys.751.20611</pub-id></mixed-citation></tp:treatment-meta><tp:nomenclature><tp:taxon-name>
              <tp:taxon-name-part taxon-name-part-type="genus" reg="Pseudochironomus">P.</tp:taxon-name-part>
              <tp:taxon-name-part taxon-name-part-type="species" reg="ruah">ruah</tp:taxon-name-part>
            </tp:taxon-name><tp:taxon-authority>Shimabukuro &amp; Trivinho-Strixino, 2017</tp:taxon-authority></tp:nomenclature><tp:treatment-sec sec-type="remarks" id="SECID0ESNAE"><title>Remarks.</title><p>
              <italic><tp:taxon-name><tp:taxon-name-part taxon-name-part-type="genus" reg="Pseudochironomus">P.</tp:taxon-name-part> <tp:taxon-name-part taxon-name-part-type="species" reg="ruah">ruah</tp:taxon-name-part></tp:taxon-name></italic> was recorded for the first time on marginal rocks of a small stream, at 2575 m a.s.l. (<named-content xmlns:xlink="http://www.w3.org/1999/xlink" content-type="dwc:verbatimCoordinates" xlink:type="simple"><named-content content-type="geo-json" specific-use="{&#34;type&#34;:&#34;Point&#34;,&#34;coordinates&#34;:[-44.843889,-22.428056]}" id="NCID0EGOAE" xlink:type="simple">22°25'41"S, 44°50'38"W</named-content></named-content>), in APASM (Minas Gerais State). Larva, pupa, female and male have been described by <xref ref-type="bibr" rid="B74">Shimabukuro et al. (2017a)</xref>. Environmental characterization: Water temperature 22 °C; dissolved oxygen 7.4 mg.l<sup>-1</sup>; pH 5.5; fast flowing; vegetal canopy absent. High altitudinal specificity (IndVal: 0.67; <bold>p = 0.003</bold>).</p></tp:treatment-sec><ref-list><ref id="B74"><mixed-citation xmlns:xlink="http://www.w3.org/1999/xlink" xlink:type="simple">
          <person-group><name name-style="western"><surname>Shimabukuro</surname><given-names>EM</given-names></name><name name-style="western"><surname>Pepinelli</surname><given-names>M</given-names></name><name name-style="western"><surname>Trivinho-Strixino</surname><given-names>S</given-names></name></person-group> (<year>2017a</year>) <article-title>Brazilian <tp:taxon-name><tp:taxon-name-part taxon-name-part-type="tribe">Pseudochironomini</tp:taxon-name-part></tp:taxon-name> (<tp:taxon-name><tp:taxon-name-part taxon-name-part-type="order">Diptera</tp:taxon-name-part></tp:taxon-name>: <tp:taxon-name><tp:taxon-name-part taxon-name-part-type="family">Chironomidae</tp:taxon-name-part></tp:taxon-name>) Part 1. New <italic><tp:taxon-name><tp:taxon-name-part taxon-name-part-type="genus">Pseudochironomus</tp:taxon-name-part></tp:taxon-name></italic> Malloch from highlands.</article-title> <source>Zootaxa</source> <volume>4317</volume>(<issue>1</issue>): <fpage>134</fpage>–<lpage>154</lpage>. <ext-link xlink:type="simple" ext-link-type="doi" xlink:href="10.11646/zootaxa.4317.1.6">https://doi.org/10.11646/zootaxa.4317.1.6</ext-link></mixed-citation></ref></ref-list></tp:taxon-treatment>
