# Supplementary material for: Madicolous Chironomidae from the Brazilian Atlantic Forest: a checklist with notes on altitudinal distributions (Diptera, Insecta)
Source: Zookeys. 2018 Apr 19;(751):41–73. doi: 10.3897/zookeys.751.20611 (PMC5919911; doi:10.3897/zookeys.751.20611)
Supplement: XML Treatment for T. angelae [file zookeys.751.20611-treatment8.xml]

<!DOCTYPE tp:taxon-treatment
  PUBLIC "-//TaxonX//DTD Taxonomic Treatment Publishing DTD v0 20100105//EN" "tax-treatment-NSO.dtd">
<tp:taxon-treatment xmlns:tp="http://www.plazi.org/taxpub"><tp:treatment-meta><kwd-group><label>Taxon classification</label><kwd><named-content xmlns:xlink="http://www.w3.org/1999/xlink" content-type="kingdom">Animalia</named-content></kwd><kwd><named-content xmlns:xlink="http://www.w3.org/1999/xlink" content-type="order">Diptera</named-content></kwd><kwd><named-content xmlns:xlink="http://www.w3.org/1999/xlink" content-type="family">Chironomidae</named-content></kwd></kwd-group><mixed-citation publication-type="journal"><person-group><name><surname>Shimabukuro</surname><given-names>Erika Mayumi</given-names></name><name><surname>Trivinho-Strixino</surname><given-names>Susana</given-names></name></person-group><article-title>Madicolous <tp:taxon-name><tp:taxon-name-part taxon-name-part-type="family">Chironomidae</tp:taxon-name-part></tp:taxon-name> from the Brazilian Atlantic Forest: a checklist with notes on altitudinal distributions (<tp:taxon-name><tp:taxon-name-part taxon-name-part-type="order">Diptera</tp:taxon-name-part></tp:taxon-name>, <tp:taxon-name><tp:taxon-name-part taxon-name-part-type="class">Insecta</tp:taxon-name-part></tp:taxon-name>)</article-title><source>Zookeys</source><day>19</day><month>4</month><year>2018</year><volume>2018</volume><issue>751</issue><fpage>41</fpage><lpage>73</lpage><pub-id pub-id-type="doi">10.3897/zookeys.751.20611</pub-id></mixed-citation></tp:treatment-meta><tp:nomenclature><tp:taxon-name>
              <tp:taxon-name-part taxon-name-part-type="genus" reg="Tanytarsus">T.</tp:taxon-name-part>
              <tp:taxon-name-part taxon-name-part-type="species" reg="angelae">angelae</tp:taxon-name-part>
            </tp:taxon-name><tp:taxon-authority>Trivinho-Strixino &amp; Shimabukuro, 2017</tp:taxon-authority></tp:nomenclature><tp:treatment-sec sec-type="remarks" id="SECID0EYXAE"><title>Remarks.</title><p>
              <italic><tp:taxon-name><tp:taxon-name-part taxon-name-part-type="genus" reg="Tanytarsus">T.</tp:taxon-name-part> <tp:taxon-name-part taxon-name-part-type="species" reg="angelae">angelae</tp:taxon-name-part></tp:taxon-name></italic> male adults were recorded in a temporary pool at 2218 m a.s.l. (<named-content xmlns:xlink="http://www.w3.org/1999/xlink" content-type="dwc:verbatimCoordinates" xlink:type="simple"><named-content content-type="geo-json" specific-use="{&#34;type&#34;:&#34;Point&#34;,&#34;coordinates&#34;:[-44.859167,-22.411617]}" id="NCID0EMYAE" xlink:type="simple">22°24'697"S, 44°50'93"W</named-content></named-content>) in APASM (Minas Gerais State), in a rocky fountain at 2126 m a.s.l. (<named-content xmlns:xlink="http://www.w3.org/1999/xlink" content-type="dwc:verbatimCoordinates" xlink:type="simple"><named-content content-type="geo-json" specific-use="{&#34;type&#34;:&#34;Point&#34;,&#34;coordinates&#34;:[-43.035806,-22.466806]}" id="NCID0EUYAE" xlink:type="simple">22°27'60.5'S, 43°01'68.9"W</named-content></named-content>) in PARNASO (Rio de Janeiro State), and in the same locality at 1444 (rocky substrate marginal to a stream – <named-content xmlns:xlink="http://www.w3.org/1999/xlink" content-type="dwc:verbatimCoordinates" xlink:type="simple"><named-content content-type="geo-json" specific-use="{&#34;type&#34;:&#34;Point&#34;,&#34;coordinates&#34;:[-43.022167,-22.456889]}" id="NCID0E3YAE" xlink:type="simple">22°26'84.8'S, 43°00'79.8"W</named-content></named-content>). At present, only adult males have been described (<xref ref-type="bibr" rid="B88">Trivinho-Strixino and Shimabukuro 2017</xref>). Environmental characterization: Water temperature 10–12 °C; dissolved oxygen 8.8–9.0 mg.l<sup>-1</sup>; pH 5.0; partial to absent canopy cover. Low altitudinal specificity (IndVal: 0.17; p = 0.85).</p></tp:treatment-sec><ref-list><ref id="B88"><mixed-citation xmlns:xlink="http://www.w3.org/1999/xlink" xlink:type="simple">
          <person-group><name name-style="western"><surname>Trivinho-Strixino</surname><given-names>S</given-names></name><name name-style="western"><surname>Shimabukuro</surname><given-names>EM</given-names></name></person-group> (<year>2017</year>) <article-title><tp:taxon-name><tp:taxon-name-part taxon-name-part-type="tribe">Tanytarsini</tp:taxon-name-part></tp:taxon-name> (<tp:taxon-name><tp:taxon-name-part taxon-name-part-type="order">Diptera</tp:taxon-name-part></tp:taxon-name>: <tp:taxon-name><tp:taxon-name-part taxon-name-part-type="family">Chironomidae</tp:taxon-name-part></tp:taxon-name>) from madicolous habitat in Southeast Brazil: new species and new records.</article-title> <source>Zootaxa</source> <volume>4269</volume>(<issue>3</issue>): <fpage>427</fpage>–<lpage>437</lpage>. <ext-link xlink:type="simple" ext-link-type="doi" xlink:href="10.11646/zootaxa.4269.3.6">https://doi.org/10.11646/zootaxa.4269.3.6</ext-link></mixed-citation></ref></ref-list></tp:taxon-treatment>
