# Supplementary material for: Madicolous Chironomidae from the Brazilian Atlantic Forest: a checklist with notes on altitudinal distributions (Diptera, Insecta)
Source: Zookeys. 2018 Apr 19;(751):41–73. doi: 10.3897/zookeys.751.20611 (PMC5919911; doi:10.3897/zookeys.751.20611)
Supplement: XML Treatment for T. digitatus [file zookeys.751.20611-treatment9.xml]

<!DOCTYPE tp:taxon-treatment
  PUBLIC "-//TaxonX//DTD Taxonomic Treatment Publishing DTD v0 20100105//EN" "tax-treatment-NSO.dtd">
<tp:taxon-treatment xmlns:tp="http://www.plazi.org/taxpub"><tp:treatment-meta><kwd-group><label>Taxon classification</label><kwd><named-content xmlns:xlink="http://www.w3.org/1999/xlink" content-type="kingdom">Animalia</named-content></kwd><kwd><named-content xmlns:xlink="http://www.w3.org/1999/xlink" content-type="order">Diptera</named-content></kwd><kwd><named-content xmlns:xlink="http://www.w3.org/1999/xlink" content-type="family">Chironomidae</named-content></kwd></kwd-group><mixed-citation publication-type="journal"><person-group><name><surname>Shimabukuro</surname><given-names>Erika Mayumi</given-names></name><name><surname>Trivinho-Strixino</surname><given-names>Susana</given-names></name></person-group><article-title>Madicolous <tp:taxon-name><tp:taxon-name-part taxon-name-part-type="family">Chironomidae</tp:taxon-name-part></tp:taxon-name> from the Brazilian Atlantic Forest: a checklist with notes on altitudinal distributions (<tp:taxon-name><tp:taxon-name-part taxon-name-part-type="order">Diptera</tp:taxon-name-part></tp:taxon-name>, <tp:taxon-name><tp:taxon-name-part taxon-name-part-type="class">Insecta</tp:taxon-name-part></tp:taxon-name>)</article-title><source>Zookeys</source><day>19</day><month>4</month><year>2018</year><volume>2018</volume><issue>751</issue><fpage>41</fpage><lpage>73</lpage><pub-id pub-id-type="doi">10.3897/zookeys.751.20611</pub-id></mixed-citation></tp:treatment-meta><tp:nomenclature><tp:taxon-name>
              <tp:taxon-name-part taxon-name-part-type="genus" reg="Tanytarsus">T.</tp:taxon-name-part>
              <tp:taxon-name-part taxon-name-part-type="species" reg="digitatus">digitatus</tp:taxon-name-part>
            </tp:taxon-name><tp:taxon-authority>Sanseverino &amp; Fittkau, 2006</tp:taxon-authority></tp:nomenclature><tp:treatment-sec sec-type="distribution" id="SECID0EK1AE"><title>Distribution.</title><p>BRAZIL – Paquequer River, Teresópolis, Rio de Janeiro State.</p></tp:treatment-sec><tp:treatment-sec sec-type="Elevation" id="SECID0EP1AE"><title>Elevation.</title><p>1100 m a.s.l.</p></tp:treatment-sec><tp:treatment-sec sec-type="habitat" id="SECID0EU1AE"><title>Habitats.</title><p>Adults collected in light trap close to a first-order stream.</p></tp:treatment-sec><tp:treatment-sec sec-type="Known stages" id="SECID0EZ1AE"><title>Known stages.</title><p>M.</p></tp:treatment-sec><tp:treatment-sec sec-type="References" id="SECID0E51AE"><title>References.</title><p>
              <xref ref-type="bibr" rid="B71">Sanseverino and Fittkau (2006)</xref>.</p><!--PageBreak--></tp:treatment-sec><tp:treatment-sec sec-type="remarks" id="SECID0EJ2AE"><title>Remarks.</title><p>
              <italic><tp:taxon-name><tp:taxon-name-part taxon-name-part-type="genus" reg="Tanytarsus">T.</tp:taxon-name-part> <tp:taxon-name-part taxon-name-part-type="species" reg="digitatus">digitatus</tp:taxon-name-part></tp:taxon-name></italic> was found on marginal rocks of small streams, at 25 m (<named-content xmlns:xlink="http://www.w3.org/1999/xlink" content-type="dwc:verbatimCoordinates" xlink:type="simple"><named-content content-type="geo-json" specific-use="{&#34;type&#34;:&#34;Point&#34;,&#34;coordinates&#34;:[-45.194008,-23.472422]}" id="NCID0E42AE" xlink:type="simple">23°28'20.72"S, 45°11'38.43"W</named-content></named-content>) and 1445 m a.s.l (<named-content xmlns:xlink="http://www.w3.org/1999/xlink" content-type="dwc:verbatimCoordinates" xlink:type="simple"><named-content content-type="geo-json" specific-use="{&#34;type&#34;:&#34;Point&#34;,&#34;coordinates&#34;:[-43.022167,-22.456889]}" id="NCID0EF3AE" xlink:type="simple">22°26'84.8"S, 43°00'79.8"W</named-content></named-content>), extending the altitudinal range of the species. Environmental characterization: Water temperature 10–19.5 °C; dissolved oxygen 8.1–9.0 mg.l<sup>-1</sup>; pH 5.0; slow flowing; dense canopy cover. The species was found in PESM (São Paulo State) and PARNASO (Rio de Janeiro State). Low altitudinal specificity (IndVal: 0.5; <bold>p = 0.02).</bold></p></tp:treatment-sec><ref-list><ref id="B71"><mixed-citation xmlns:xlink="http://www.w3.org/1999/xlink" xlink:type="simple">
          <person-group><name name-style="western"><surname>Sanseverino</surname><given-names>AM</given-names></name><name name-style="western"><surname>Fittkau</surname><given-names>EJ</given-names></name></person-group> (<year>2006</year>) <article-title>Four new species of <italic><tp:taxon-name><tp:taxon-name-part taxon-name-part-type="genus">Tanytarsus</tp:taxon-name-part></tp:taxon-name></italic> Van der Wulp, 1874 (<tp:taxon-name><tp:taxon-name-part taxon-name-part-type="order">Diptera</tp:taxon-name-part></tp:taxon-name>: <tp:taxon-name><tp:taxon-name-part taxon-name-part-type="family">Chironomidae</tp:taxon-name-part></tp:taxon-name>) from South America.</article-title> <source>Zootaxa</source> <volume>1162</volume>: <fpage>1</fpage>–<lpage>18</lpage>. <ext-link xlink:type="simple" ext-link-type="doi" xlink:href="10.1590/S1519-566X2010000100010">https://doi.org/10.1590/S1519-566X2010000100010</ext-link></mixed-citation></ref></ref-list></tp:taxon-treatment>
