# Supplementary material for: Madicolous Chironomidae from the Brazilian Atlantic Forest: a checklist with notes on altitudinal distributions (Diptera, Insecta)
Source: Zookeys. 2018 Apr 19;(751):41–73. doi: 10.3897/zookeys.751.20611 (PMC5919911; doi:10.3897/zookeys.751.20611)
Supplement: XML Treatment for T. giovannii [file zookeys.751.20611-treatment10.xml]

<!DOCTYPE tp:taxon-treatment
  PUBLIC "-//TaxonX//DTD Taxonomic Treatment Publishing DTD v0 20100105//EN" "tax-treatment-NSO.dtd">
<tp:taxon-treatment xmlns:tp="http://www.plazi.org/taxpub"><tp:treatment-meta><kwd-group><label>Taxon classification</label><kwd><named-content xmlns:xlink="http://www.w3.org/1999/xlink" content-type="kingdom">Animalia</named-content></kwd><kwd><named-content xmlns:xlink="http://www.w3.org/1999/xlink" content-type="order">Diptera</named-content></kwd><kwd><named-content xmlns:xlink="http://www.w3.org/1999/xlink" content-type="family">Chironomidae</named-content></kwd></kwd-group><mixed-citation publication-type="journal"><person-group><name><surname>Shimabukuro</surname><given-names>Erika Mayumi</given-names></name><name><surname>Trivinho-Strixino</surname><given-names>Susana</given-names></name></person-group><article-title>Madicolous <tp:taxon-name><tp:taxon-name-part taxon-name-part-type="family">Chironomidae</tp:taxon-name-part></tp:taxon-name> from the Brazilian Atlantic Forest: a checklist with notes on altitudinal distributions (<tp:taxon-name><tp:taxon-name-part taxon-name-part-type="order">Diptera</tp:taxon-name-part></tp:taxon-name>, <tp:taxon-name><tp:taxon-name-part taxon-name-part-type="class">Insecta</tp:taxon-name-part></tp:taxon-name>)</article-title><source>Zookeys</source><day>19</day><month>4</month><year>2018</year><volume>2018</volume><issue>751</issue><fpage>41</fpage><lpage>73</lpage><pub-id pub-id-type="doi">10.3897/zookeys.751.20611</pub-id></mixed-citation></tp:treatment-meta><tp:nomenclature><tp:taxon-name>
              <tp:taxon-name-part taxon-name-part-type="genus" reg="Tanytarsus">T.</tp:taxon-name-part>
              <tp:taxon-name-part taxon-name-part-type="species" reg="giovannii">giovannii</tp:taxon-name-part>
            </tp:taxon-name><tp:taxon-authority>Sanseverino &amp; Trivinho-Strixino, 2010</tp:taxon-authority></tp:nomenclature><tp:treatment-sec sec-type="distribution" id="SECID0EQ4AE"><title>Distribution.</title><p>BRAZIL – São Carlos, São Paulo State (<named-content xmlns:xlink="http://www.w3.org/1999/xlink" content-type="dwc:verbatimCoordinates" xlink:type="simple"><named-content content-type="geo-json" specific-use="{&#34;type&#34;:&#34;Point&#34;,&#34;coordinates&#34;:[-47.875556,-21.986111]}" id="NCID0EZ4AE" xlink:type="simple">21°59'10"S, 47°52'32"W</named-content></named-content>; <named-content xmlns:xlink="http://www.w3.org/1999/xlink" content-type="dwc:verbatimCoordinates" xlink:type="simple"><named-content content-type="geo-json" specific-use="{&#34;type&#34;:&#34;Point&#34;,&#34;coordinates&#34;:[-47.887222,-21.971111]}" id="NCID0EB5AE" xlink:type="simple">21°58'16"S, 47°53'14"W</named-content></named-content>; <named-content xmlns:xlink="http://www.w3.org/1999/xlink" content-type="dwc:verbatimCoordinates" xlink:type="simple"><named-content content-type="geo-json" specific-use="{&#34;type&#34;:&#34;Point&#34;,&#34;coordinates&#34;:[-47.853944,-21.989278]}" id="NCID0EJ5AE" xlink:type="simple">21°59'21.4"S, 47°51'14.2"W</named-content></named-content>); Corumbá, Mato grosso do Sul State (<named-content xmlns:xlink="http://www.w3.org/1999/xlink" content-type="dwc:verbatimCoordinates" xlink:type="simple"><named-content content-type="geo-json" specific-use="{&#34;type&#34;:&#34;Point&#34;,&#34;coordinates&#34;:[-57.014556,-19.575017]}" id="NCID0ER5AE" xlink:type="simple">19°34'30.06"S, 57°00'52.4"W</named-content></named-content>).</p></tp:treatment-sec><tp:treatment-sec sec-type="Elevation" id="SECID0EW5AE"><title>Elevation.</title><p>90–850 m a.s.l.</p></tp:treatment-sec><tp:treatment-sec sec-type="habitat" id="SECID0E25AE"><title>Habitats.</title><p>Low-order streams and eutrophic lake.</p></tp:treatment-sec><tp:treatment-sec sec-type="Known stages" id="SECID0EA6AE"><title>Known stages.</title><p>L, P, M.</p></tp:treatment-sec><tp:treatment-sec sec-type="References" id="SECID0EF6AE"><title>References.</title><p>
              <xref ref-type="bibr" rid="B72">Sanseverino and Trivinho-Strixino (2010)</xref>; <xref ref-type="bibr" rid="B92">Trivinho-Strixino et al. (2015)</xref>.</p></tp:treatment-sec><tp:treatment-sec sec-type="remarks" id="SECID0ET6AE"><title>Remarks.</title><p>
              <italic><tp:taxon-name><tp:taxon-name-part taxon-name-part-type="genus" reg="Tanytarsus">T.</tp:taxon-name-part> <tp:taxon-name-part taxon-name-part-type="species" reg="giovannii">giovannii</tp:taxon-name-part></tp:taxon-name></italic> was found on marginal rocks of small streams, at 2575 m a.s.l., extending the altitudinal range of the species. Environmental characterization: Water temperature 22 °C; dissolved oxygen 7.4 mg.l<sup>-1</sup>; pH 5.5; fast flowing; vegetal canopy absent. The species was found in APASM (Minas Gerais State). Low altitudinal specificity (IndVal: 0.17; p = 0.84).</p></tp:treatment-sec><ref-list><ref id="B72"><mixed-citation xmlns:xlink="http://www.w3.org/1999/xlink" xlink:type="simple">
          <person-group><name name-style="western"><surname>Sanseverino</surname><given-names>AM</given-names></name><name name-style="western"><surname>Trivinho-Strixino</surname><given-names>S</given-names></name></person-group> (<year>2010</year>) <article-title>New species of <italic><tp:taxon-name><tp:taxon-name-part taxon-name-part-type="genus">Tanytarsus</tp:taxon-name-part></tp:taxon-name></italic> van der Wulp (<tp:taxon-name><tp:taxon-name-part taxon-name-part-type="order">Diptera</tp:taxon-name-part></tp:taxon-name>: <tp:taxon-name><tp:taxon-name-part taxon-name-part-type="family">Chironomidae</tp:taxon-name-part></tp:taxon-name>) from São Paulo state, Brazil.</article-title> <source>Neotropical entomology</source> <volume>39</volume>(<issue>1</issue>): <fpage>67</fpage>–<lpage>82</lpage>. <ext-link xlink:type="simple" ext-link-type="doi" xlink:href="10.1590/S1519-566X2010000100010">https://doi.org/10.1590/S1519-566X2010000100010</ext-link></mixed-citation></ref><ref id="B92"><mixed-citation xmlns:xlink="http://www.w3.org/1999/xlink" xlink:type="simple">
          <person-group><name name-style="western"><surname>Trivinho-Strixino</surname><given-names>S</given-names></name><name name-style="western"><surname>Wiedenbrug</surname><given-names>S</given-names></name><name name-style="western"><surname>Silva</surname><given-names>FL</given-names></name></person-group> (<year>2015</year>) <article-title>New species of <italic><tp:taxon-name><tp:taxon-name-part taxon-name-part-type="genus">Tanytarsus</tp:taxon-name-part></tp:taxon-name></italic> Van Der Wulp (<tp:taxon-name><tp:taxon-name-part taxon-name-part-type="order">Diptera</tp:taxon-name-part></tp:taxon-name>: <tp:taxon-name><tp:taxon-name-part taxon-name-part-type="family">Chironomidae</tp:taxon-name-part></tp:taxon-name>: <tp:taxon-name><tp:taxon-name-part taxon-name-part-type="tribe">Tanytarsini</tp:taxon-name-part></tp:taxon-name>) from Brazil.</article-title> <source>European Journal of Environmental Sciences</source> <volume>5</volume>(<issue>1</issue>): <fpage>92</fpage>–<lpage>100</lpage>. <ext-link xlink:type="simple" ext-link-type="doi" xlink:href="10.14712/23361964.2015.82">https://doi.org/10.14712/23361964.2015.82</ext-link></mixed-citation></ref></ref-list></tp:taxon-treatment>
