# Supplementary material for: Madicolous Chironomidae from the Brazilian Atlantic Forest: a checklist with notes on altitudinal distributions (Diptera, Insecta)
Source: Zookeys. 2018 Apr 19;(751):41–73. doi: 10.3897/zookeys.751.20611 (PMC5919911; doi:10.3897/zookeys.751.20611)
Supplement: XML Treatment for C. hermanni [file zookeys.751.20611-treatment12.xml]

<!DOCTYPE tp:taxon-treatment
  PUBLIC "-//TaxonX//DTD Taxonomic Treatment Publishing DTD v0 20100105//EN" "tax-treatment-NSO.dtd">
<tp:taxon-treatment xmlns:tp="http://www.plazi.org/taxpub"><tp:treatment-meta><kwd-group><label>Taxon classification</label><kwd><named-content xmlns:xlink="http://www.w3.org/1999/xlink" content-type="kingdom">Animalia</named-content></kwd><kwd><named-content xmlns:xlink="http://www.w3.org/1999/xlink" content-type="order">Diptera</named-content></kwd><kwd><named-content xmlns:xlink="http://www.w3.org/1999/xlink" content-type="family">Chironomidae</named-content></kwd></kwd-group><mixed-citation publication-type="journal"><person-group><name><surname>Shimabukuro</surname><given-names>Erika Mayumi</given-names></name><name><surname>Trivinho-Strixino</surname><given-names>Susana</given-names></name></person-group><article-title>Madicolous <tp:taxon-name><tp:taxon-name-part taxon-name-part-type="family">Chironomidae</tp:taxon-name-part></tp:taxon-name> from the Brazilian Atlantic Forest: a checklist with notes on altitudinal distributions (<tp:taxon-name><tp:taxon-name-part taxon-name-part-type="order">Diptera</tp:taxon-name-part></tp:taxon-name>, <tp:taxon-name><tp:taxon-name-part taxon-name-part-type="class">Insecta</tp:taxon-name-part></tp:taxon-name>)</article-title><source>Zookeys</source><day>19</day><month>4</month><year>2018</year><volume>2018</volume><issue>751</issue><fpage>41</fpage><lpage>73</lpage><pub-id pub-id-type="doi">10.3897/zookeys.751.20611</pub-id></mixed-citation></tp:treatment-meta><tp:nomenclature><tp:taxon-name>
              <tp:taxon-name-part taxon-name-part-type="genus" reg="Corynoneura">C.</tp:taxon-name-part>
              <tp:taxon-name-part taxon-name-part-type="species" reg="hermanni">hermanni</tp:taxon-name-part>
            </tp:taxon-name><tp:taxon-authority>Wiedenbrug &amp; Trivinho-Strixino, 2011</tp:taxon-authority></tp:nomenclature><tp:treatment-sec sec-type="distribution" id="SECID0EHGAG"><title>Distribution.</title><p>BRAZIL – Ubatuba, São Paulo State (<named-content xmlns:xlink="http://www.w3.org/1999/xlink" content-type="dwc:verbatimCoordinates" xlink:type="simple"><named-content content-type="geo-json" specific-use="{&#34;type&#34;:&#34;Point&#34;,&#34;coordinates&#34;:[-45.198717,-23.507800]}" id="NCID0EQGAG" xlink:type="simple">23°30.468'S, 45°11.923'W</named-content></named-content> and <named-content xmlns:xlink="http://www.w3.org/1999/xlink" content-type="dwc:verbatimCoordinates" xlink:type="simple"><named-content content-type="geo-json" specific-use="{&#34;type&#34;:&#34;Point&#34;,&#34;coordinates&#34;:[-45.240700,-23.513150]}" id="NCID0EYGAG" xlink:type="simple">23°30.789'S, 45°14.442'W</named-content></named-content>)</p></tp:treatment-sec><tp:treatment-sec sec-type="Elevation" id="SECID0E4GAG"><title>Elevation.</title><p>0–60 m a.s.l.</p></tp:treatment-sec><tp:treatment-sec sec-type="habitat" id="SECID0ECHAG"><title>Habitats.</title><p>Litter standing near the water surface from small streams.</p></tp:treatment-sec><tp:treatment-sec sec-type="Known stages" id="SECID0EHHAG"><title>Known stages.</title><p>L, P, F, M.</p></tp:treatment-sec><tp:treatment-sec sec-type="References" id="SECID0EMHAG"><title>References.</title><p>
              <xref ref-type="bibr" rid="B97">Wiedenbrug and Trivinho-Strixino (2011)</xref>; <xref ref-type="bibr" rid="B99">Wiedenbrug et al. (2012)</xref>.</p></tp:treatment-sec><tp:treatment-sec sec-type="remarks" id="SECID0E1HAG"><title>Remarks.</title><p>
              <italic><tp:taxon-name><tp:taxon-name-part taxon-name-part-type="genus" reg="Corynoneura">C.</tp:taxon-name-part> <tp:taxon-name-part taxon-name-part-type="species" reg="hermanni">hermanni</tp:taxon-name-part></tp:taxon-name></italic> was found on marginal rocks of small streams and rocky seepages (large exposed rock in the middle of the forest), at 1570–1580 m a.s.l., extending the altitudinal occurrence of this species. Environmental characterization: Water temperature 15–16.3 °C; dissolved oxygen 8.4–10.2 mg.l<sup>-1</sup>; pH 5.0–6.4; slow to fast flowing; vegetal canopy completely absent. The species was found in APASM (Minas Gerais State) and PARNASO (Rio de Janeiro State), extending slightly the geographical distribution of this species. Low altitudinal specificity (IndVal: 0.29; p = 0.23).</p></tp:treatment-sec><ref-list><ref id="B97"><mixed-citation xmlns:xlink="http://www.w3.org/1999/xlink" xlink:type="simple">
          <person-group><name name-style="western"><surname>Wiedenbrug</surname><given-names>S</given-names></name><name name-style="western"><surname>Trivinho-Strixino</surname><given-names>S</given-names></name></person-group> (<year>2011</year>) <article-title>New species of the genus <italic><tp:taxon-name><tp:taxon-name-part taxon-name-part-type="genus">Corynoneura</tp:taxon-name-part></tp:taxon-name></italic> Winnertz (<tp:taxon-name><tp:taxon-name-part taxon-name-part-type="order">Diptera</tp:taxon-name-part></tp:taxon-name>, <tp:taxon-name><tp:taxon-name-part taxon-name-part-type="family">Chironomidae</tp:taxon-name-part></tp:taxon-name>) from Brazil.</article-title> <source>Zootaxa</source> <volume>2822</volume>: <fpage>1</fpage>–<lpage>40</lpage>.</mixed-citation></ref><ref id="B99"><mixed-citation xmlns:xlink="http://www.w3.org/1999/xlink" xlink:type="simple">
          <person-group><name name-style="western"><surname>Wiedenbrug</surname><given-names>S</given-names></name><name name-style="western"><surname>Lamas</surname><given-names>CJE</given-names></name><name name-style="western"><surname>Trivinho-Strixino</surname><given-names>S</given-names></name></person-group> (<year>2012</year>) A review of the genus <italic><tp:taxon-name><tp:taxon-name-part taxon-name-part-type="genus">Corynoneura</tp:taxon-name-part></tp:taxon-name></italic> Winnertz (<tp:taxon-name><tp:taxon-name-part taxon-name-part-type="order">Diptera</tp:taxon-name-part></tp:taxon-name>: <tp:taxon-name><tp:taxon-name-part taxon-name-part-type="family">Chironomidae</tp:taxon-name-part></tp:taxon-name>) from the Neotropical region, Zootaxa 3574: 1–61.</mixed-citation></ref></ref-list></tp:taxon-treatment>
