# Supplementary material for: Madicolous Chironomidae from the Brazilian Atlantic Forest: a checklist with notes on altitudinal distributions (Diptera, Insecta)
Source: Zookeys. 2018 Apr 19;(751):41–73. doi: 10.3897/zookeys.751.20611 (PMC5919911; doi:10.3897/zookeys.751.20611)
Supplement: XML Treatment for C. sertaodaquina [file zookeys.751.20611-treatment14.xml]

<!DOCTYPE tp:taxon-treatment
  PUBLIC "-//TaxonX//DTD Taxonomic Treatment Publishing DTD v0 20100105//EN" "tax-treatment-NSO.dtd">
<tp:taxon-treatment xmlns:tp="http://www.plazi.org/taxpub"><tp:treatment-meta><kwd-group><label>Taxon classification</label><kwd><named-content xmlns:xlink="http://www.w3.org/1999/xlink" content-type="kingdom">Animalia</named-content></kwd><kwd><named-content xmlns:xlink="http://www.w3.org/1999/xlink" content-type="order">Diptera</named-content></kwd><kwd><named-content xmlns:xlink="http://www.w3.org/1999/xlink" content-type="family">Chironomidae</named-content></kwd></kwd-group><mixed-citation publication-type="journal"><person-group><name><surname>Shimabukuro</surname><given-names>Erika Mayumi</given-names></name><name><surname>Trivinho-Strixino</surname><given-names>Susana</given-names></name></person-group><article-title>Madicolous <tp:taxon-name><tp:taxon-name-part taxon-name-part-type="family">Chironomidae</tp:taxon-name-part></tp:taxon-name> from the Brazilian Atlantic Forest: a checklist with notes on altitudinal distributions (<tp:taxon-name><tp:taxon-name-part taxon-name-part-type="order">Diptera</tp:taxon-name-part></tp:taxon-name>, <tp:taxon-name><tp:taxon-name-part taxon-name-part-type="class">Insecta</tp:taxon-name-part></tp:taxon-name>)</article-title><source>Zookeys</source><day>19</day><month>4</month><year>2018</year><volume>2018</volume><issue>751</issue><fpage>41</fpage><lpage>73</lpage><pub-id pub-id-type="doi">10.3897/zookeys.751.20611</pub-id></mixed-citation></tp:treatment-meta><tp:nomenclature><tp:taxon-name>
              <tp:taxon-name-part taxon-name-part-type="genus" reg="Corynoneura">C.</tp:taxon-name-part>
              <tp:taxon-name-part taxon-name-part-type="species" reg="sertaodaquina">sertaodaquina</tp:taxon-name-part>
            </tp:taxon-name><tp:taxon-authority>Wiedenbrug &amp; Trivinho-Strixino, 2011</tp:taxon-authority></tp:nomenclature><tp:treatment-sec sec-type="distribution" id="SECID0EKNAG"><title>Distribution.</title><p>BRAZIL – PESN, Ubatuba, São Paulo State (<named-content xmlns:xlink="http://www.w3.org/1999/xlink" content-type="dwc:verbatimCoordinates" xlink:type="simple"><named-content content-type="geo-json" specific-use="{&#34;type&#34;:&#34;Point&#34;,&#34;coordinates&#34;:[-45.240700,-23.513150]}" id="NCID0ETNAG" xlink:type="simple">23°30.789'S, 45°14.442'W</named-content></named-content>; <named-content xmlns:xlink="http://www.w3.org/1999/xlink" content-type="dwc:verbatimCoordinates" xlink:type="simple"><named-content content-type="geo-json" specific-use="{&#34;type&#34;:&#34;Point&#34;,&#34;coordinates&#34;:[-45.247417,-23.517800]}" id="NCID0E2NAG" xlink:type="simple">23°31.068'S, 45°14.845'W</named-content></named-content>; <named-content xmlns:xlink="http://www.w3.org/1999/xlink" content-type="dwc:verbatimCoordinates" xlink:type="simple"><named-content content-type="geo-json" specific-use="{&#34;type&#34;:&#34;Point&#34;,&#34;coordinates&#34;:[-45.243750,-23.520517]}" id="NCID0EDOAG" xlink:type="simple">23°31.231'S, 45°14.625'W</named-content></named-content>); Alto Paraíso de Goiás, Goiás State (<named-content xmlns:xlink="http://www.w3.org/1999/xlink" content-type="dwc:verbatimCoordinates" xlink:type="simple"><named-content content-type="geo-json" specific-use="{&#34;type&#34;:&#34;Point&#34;,&#34;coordinates&#34;:[-47.593700,-14.159700]}" id="NCID0ELOAG" xlink:type="simple">14°9'34.92"S, 47°35'37.32"W</named-content></named-content>); Serra da Bodoquena, Mato Grosso do Sul State (<named-content xmlns:xlink="http://www.w3.org/1999/xlink" content-type="dwc:verbatimCoordinates" xlink:type="simple"><named-content content-type="geo-json" specific-use="{&#34;type&#34;:&#34;Point&#34;,&#34;coordinates&#34;:[-56.881667,-20.696944]}" id="NCID0ETOAG" xlink:type="simple">20°41'49"S, 56°52'54"W</named-content></named-content>), São Simão, São Paulo State; São Luís do Purunha, Paraná State (<named-content xmlns:xlink="http://www.w3.org/1999/xlink" content-type="dwc:verbatimCoordinates" xlink:type="simple"><named-content content-type="geo-json" specific-use="{&#34;type&#34;:&#34;Point&#34;,&#34;coordinates&#34;:[-49.723917,-25.453000]}" id="NCID0E2OAG" xlink:type="simple">25°27.180'S, 49°43.435'W</named-content></named-content>).</p></tp:treatment-sec><tp:treatment-sec sec-type="Elevation" id="SECID0EAPAG"><title>Elevation.</title><p>20–1020 m a.s.l.</p></tp:treatment-sec><tp:treatment-sec sec-type="habitat" id="SECID0EFPAG"><title>Habitats.</title><p>Surface of stones of shallow fast flowing waters and also in litter near the water surface of streams.</p></tp:treatment-sec><tp:treatment-sec sec-type="Known stages" id="SECID0EKPAG"><title>Known stages.</title><p>L, P, F, M.</p></tp:treatment-sec><tp:treatment-sec sec-type="References" id="SECID0EPPAG"><title>References.</title><p>
              <xref ref-type="bibr" rid="B97">Wiedenbrug and Trivinho-Strixino (2011)</xref>; <xref ref-type="bibr" rid="B99">Wiedenbrug et al. (2012)</xref>.</p></tp:treatment-sec><tp:treatment-sec sec-type="remarks" id="SECID0E4PAG"><title>Remarks.</title><p>
              <italic><tp:taxon-name><tp:taxon-name-part taxon-name-part-type="genus" reg="Corynoneura">C.</tp:taxon-name-part> <tp:taxon-name-part taxon-name-part-type="species" reg="sertaodaquina">sertaodaquina</tp:taxon-name-part></tp:taxon-name></italic> was found on marginal rocks of small streams, at 70 m a.s.l. Environmental characterization: Water temperature 17 °C; dissolved oxygen 9.2 mg.l<sup>-1</sup>; pH 5.5; wet substrate, without any flow; reduced vegetal canopy (about 20% covered). The species was found in PESM (São Paulo State). Low altitudinal specificity (IndVal: 0.25; p = 0.32).</p></tp:treatment-sec><ref-list><ref id="B97"><mixed-citation xmlns:xlink="http://www.w3.org/1999/xlink" xlink:type="simple">
          <person-group><name name-style="western"><surname>Wiedenbrug</surname><given-names>S</given-names></name><name name-style="western"><surname>Trivinho-Strixino</surname><given-names>S</given-names></name></person-group> (<year>2011</year>) <article-title>New species of the genus <italic><tp:taxon-name><tp:taxon-name-part taxon-name-part-type="genus">Corynoneura</tp:taxon-name-part></tp:taxon-name></italic> Winnertz (<tp:taxon-name><tp:taxon-name-part taxon-name-part-type="order">Diptera</tp:taxon-name-part></tp:taxon-name>, <tp:taxon-name><tp:taxon-name-part taxon-name-part-type="family">Chironomidae</tp:taxon-name-part></tp:taxon-name>) from Brazil.</article-title> <source>Zootaxa</source> <volume>2822</volume>: <fpage>1</fpage>–<lpage>40</lpage>.</mixed-citation></ref><ref id="B99"><mixed-citation xmlns:xlink="http://www.w3.org/1999/xlink" xlink:type="simple">
          <person-group><name name-style="western"><surname>Wiedenbrug</surname><given-names>S</given-names></name><name name-style="western"><surname>Lamas</surname><given-names>CJE</given-names></name><name name-style="western"><surname>Trivinho-Strixino</surname><given-names>S</given-names></name></person-group> (<year>2012</year>) A review of the genus <italic><tp:taxon-name><tp:taxon-name-part taxon-name-part-type="genus">Corynoneura</tp:taxon-name-part></tp:taxon-name></italic> Winnertz (<tp:taxon-name><tp:taxon-name-part taxon-name-part-type="order">Diptera</tp:taxon-name-part></tp:taxon-name>: <tp:taxon-name><tp:taxon-name-part taxon-name-part-type="family">Chironomidae</tp:taxon-name-part></tp:taxon-name>) from the Neotropical region, Zootaxa 3574: 1–61.</mixed-citation></ref></ref-list></tp:taxon-treatment>
