# Supplementary material for: Madicolous Chironomidae from the Brazilian Atlantic Forest: a checklist with notes on altitudinal distributions (Diptera, Insecta)
Source: Zookeys. 2018 Apr 19;(751):41–73. doi: 10.3897/zookeys.751.20611 (PMC5919911; doi:10.3897/zookeys.751.20611)
Supplement: XML Treatment for B. carus [file zookeys.751.20611-treatment17.xml]

<!DOCTYPE tp:taxon-treatment
  PUBLIC "-//TaxonX//DTD Taxonomic Treatment Publishing DTD v0 20100105//EN" "tax-treatment-NSO.dtd">
<tp:taxon-treatment xmlns:tp="http://www.plazi.org/taxpub"><tp:treatment-meta><kwd-group><label>Taxon classification</label><kwd><named-content xmlns:xlink="http://www.w3.org/1999/xlink" content-type="kingdom">Animalia</named-content></kwd><kwd><named-content xmlns:xlink="http://www.w3.org/1999/xlink" content-type="order">Diptera</named-content></kwd><kwd><named-content xmlns:xlink="http://www.w3.org/1999/xlink" content-type="family">Chironomidae</named-content></kwd></kwd-group><mixed-citation publication-type="journal"><person-group><name><surname>Shimabukuro</surname><given-names>Erika Mayumi</given-names></name><name><surname>Trivinho-Strixino</surname><given-names>Susana</given-names></name></person-group><article-title>Madicolous <tp:taxon-name><tp:taxon-name-part taxon-name-part-type="family">Chironomidae</tp:taxon-name-part></tp:taxon-name> from the Brazilian Atlantic Forest: a checklist with notes on altitudinal distributions (<tp:taxon-name><tp:taxon-name-part taxon-name-part-type="order">Diptera</tp:taxon-name-part></tp:taxon-name>, <tp:taxon-name><tp:taxon-name-part taxon-name-part-type="class">Insecta</tp:taxon-name-part></tp:taxon-name>)</article-title><source>Zookeys</source><day>19</day><month>4</month><year>2018</year><volume>2018</volume><issue>751</issue><fpage>41</fpage><lpage>73</lpage><pub-id pub-id-type="doi">10.3897/zookeys.751.20611</pub-id></mixed-citation></tp:treatment-meta><tp:nomenclature><tp:taxon-name>
              <tp:taxon-name-part taxon-name-part-type="genus" reg="Bryophaenocladius">B.</tp:taxon-name-part>
              <tp:taxon-name-part taxon-name-part-type="species" reg="carus">carus</tp:taxon-name-part>
            </tp:taxon-name><tp:taxon-authority>(Roback, 1962)</tp:taxon-authority></tp:nomenclature><tp:treatment-sec sec-type="distribution" id="SECID0EZ1AG"><title>Distribution.</title><p>BRAZIL – Parque Estadual Intervales, Iporanga, São Paulo State (<named-content xmlns:xlink="http://www.w3.org/1999/xlink" content-type="dwc:verbatimCoordinates" xlink:type="simple"><named-content content-type="geo-json" specific-use="{&#34;type&#34;:&#34;Point&#34;,&#34;coordinates&#34;:[-48.616667,-24.500000]}" id="NCID0EC2AG" xlink:type="simple">24°30'S, 48°37'W</named-content></named-content>); PANAMA, Canal Zone, Curundu, Holbrook Air Force Base.</p></tp:treatment-sec><tp:treatment-sec sec-type="Elevation" id="SECID0EH2AG"><title>Elevation.</title><p>20–100 m a.s.l.</p></tp:treatment-sec><tp:treatment-sec sec-type="habitat" id="SECID0EM2AG"><title>Habitats.</title><p>Mosses on tree barks.</p></tp:treatment-sec><tp:treatment-sec sec-type="Known stages" id="SECID0ER2AG"><title>Known stages.</title><p>L, P, F, M.</p></tp:treatment-sec><tp:treatment-sec sec-type="References" id="SECID0EW2AG"><title>References.</title><p>
              <xref ref-type="bibr" rid="B62">Roback (1962)</xref>; <xref ref-type="bibr" rid="B68">Sæther (1976)</xref>; <xref ref-type="bibr" rid="B83">Spies and Reiss (1996)</xref>; <xref ref-type="bibr" rid="B69">Sæther (1981)</xref>; <xref ref-type="bibr" rid="B94">Wang et al. (2006)</xref>; <xref ref-type="bibr" rid="B24">Donato (2011)</xref>.</p></tp:treatment-sec><tp:treatment-sec sec-type="remarks" id="SECID0EU3AG"><title>Remarks.</title><p>
              <italic><tp:taxon-name><tp:taxon-name-part taxon-name-part-type="genus" reg="Bryophaenocladius">B.</tp:taxon-name-part> <tp:taxon-name-part taxon-name-part-type="species" reg="carus">carus</tp:taxon-name-part></tp:taxon-name></italic> was found on marginal rocks of small streams, at 1075 m a.s.l., extending the altitudinal range of the species. Environmental characterization: Water temperature 15.8 °C; dissolved oxygen 8.1 mg.l<sup>-1</sup>; pH 5; moderate to fast flowing; dense vegetal canopy (more than 70% covered). The species was found in PESM (São Paulo State). Low altitudinal specificity (IndVal: 0.17; p = 0.85).</p><p>
              <bold>Unknown species.</bold> <italic><tp:taxon-name><tp:taxon-name-part taxon-name-part-type="genus" reg="Bryophaenocladius">Bryophaenocladius</tp:taxon-name-part></tp:taxon-name></italic> sp. 1. Locality: PESM. Altitudinal record: 1075 m a.s.l. Low altitudinal specificity (IndVal: 0.17; p = 0.87).</p><!--PageBreak--></tp:treatment-sec><ref-list><ref id="B62"><mixed-citation xmlns:xlink="http://www.w3.org/1999/xlink" xlink:type="simple">
          <person-group><name name-style="western"><surname>Roback</surname><given-names>SS</given-names></name></person-group> (<year>1962</year>) <article-title>Some new <tp:taxon-name><tp:taxon-name-part taxon-name-part-type="subfamily">Tendipedidae</tp:taxon-name-part></tp:taxon-name> from the Canal Zone.</article-title> <source>Notulae Naturae</source> <volume>355</volume>: <fpage>1</fpage>–<lpage>10</lpage>.</mixed-citation></ref><ref id="B68"><mixed-citation xmlns:xlink="http://www.w3.org/1999/xlink" xlink:type="simple">
          <person-group><name name-style="western"><surname>Sæther</surname><given-names>OA</given-names></name></person-group> (<year>1976</year>) <article-title>Revision of <italic><tp:taxon-name><tp:taxon-name-part taxon-name-part-type="genus">Hydrobaenus</tp:taxon-name-part></tp:taxon-name></italic>, <italic><tp:taxon-name><tp:taxon-name-part taxon-name-part-type="genus">Trissocladius</tp:taxon-name-part></tp:taxon-name></italic>, <italic><tp:taxon-name><tp:taxon-name-part taxon-name-part-type="genus">Zalutschia</tp:taxon-name-part></tp:taxon-name></italic>, <italic><tp:taxon-name><tp:taxon-name-part taxon-name-part-type="genus">Paratrissocladius</tp:taxon-name-part></tp:taxon-name></italic>, and some related genera (<tp:taxon-name><tp:taxon-name-part taxon-name-part-type="order">Diptera</tp:taxon-name-part></tp:taxon-name>: <tp:taxon-name><tp:taxon-name-part taxon-name-part-type="family">Chironomidae</tp:taxon-name-part></tp:taxon-name>).</article-title> <source>Bulletins of the Fisheries Research Board of Canada</source> <volume>195</volume>: <fpage>1</fpage>–<lpage>287</lpage>.</mixed-citation></ref><ref id="B83"><mixed-citation xmlns:xlink="http://www.w3.org/1999/xlink" xlink:type="simple">
          <person-group><name name-style="western"><surname>Spies</surname><given-names>M</given-names></name><name name-style="western"><surname>Reiss</surname><given-names>F</given-names></name></person-group> (<year>1996</year>) <article-title>Catalog and bibliography of Neotropical and Mexican <tp:taxon-name><tp:taxon-name-part taxon-name-part-type="family">Chironomidae</tp:taxon-name-part></tp:taxon-name> (<tp:taxon-name><tp:taxon-name-part taxon-name-part-type="class">Insecta</tp:taxon-name-part></tp:taxon-name>, <tp:taxon-name><tp:taxon-name-part taxon-name-part-type="order">Diptera</tp:taxon-name-part></tp:taxon-name>).</article-title> <source>Spixiana Supplement</source> <volume>22</volume>: <fpage>61</fpage>–<lpage>119</lpage>.</mixed-citation></ref><ref id="B69"><mixed-citation xmlns:xlink="http://www.w3.org/1999/xlink" xlink:type="simple">
          <person-group><name name-style="western"><surname>Sæther</surname><given-names>OA</given-names></name></person-group> (<year>1981</year>) <article-title><tp:taxon-name><tp:taxon-name-part taxon-name-part-type="subfamily">Orthocladiinae</tp:taxon-name-part></tp:taxon-name> (<tp:taxon-name><tp:taxon-name-part taxon-name-part-type="family">Chironomidae</tp:taxon-name-part></tp:taxon-name>: <tp:taxon-name><tp:taxon-name-part taxon-name-part-type="order">Diptera</tp:taxon-name-part></tp:taxon-name>) from the British West Indies with descriptions of <italic><tp:taxon-name><tp:taxon-name-part taxon-name-part-type="genus">Antillocladius</tp:taxon-name-part></tp:taxon-name></italic> n. gen., <italic><tp:taxon-name><tp:taxon-name-part taxon-name-part-type="genus">Lipurometriocnemus</tp:taxon-name-part></tp:taxon-name></italic> n. gen., <italic><tp:taxon-name><tp:taxon-name-part taxon-name-part-type="genus">Compterosmittia</tp:taxon-name-part></tp:taxon-name></italic> n. gen., and <italic><tp:taxon-name><tp:taxon-name-part taxon-name-part-type="genus">Diplosmittia</tp:taxon-name-part></tp:taxon-name></italic> n. gen.</article-title> <source>Entomologica Scandinavica Supplement</source> <volume>16</volume>: <fpage>1</fpage>–<lpage>46</lpage>.</mixed-citation></ref><ref id="B94"><mixed-citation xmlns:xlink="http://www.w3.org/1999/xlink" xlink:type="simple">
          <person-group><name name-style="western"><surname>Wang</surname><given-names>X</given-names></name><name name-style="western"><surname>Andersen</surname><given-names>T</given-names></name><name name-style="western"><surname>Sæther</surname><given-names>OA</given-names></name></person-group> (<year>2006</year>) <article-title>Neotropical <italic><tp:taxon-name><tp:taxon-name-part taxon-name-part-type="genus">Bryophaenocladius</tp:taxon-name-part></tp:taxon-name></italic> Thienemann, 1934 (<tp:taxon-name><tp:taxon-name-part taxon-name-part-type="order">Diptera</tp:taxon-name-part></tp:taxon-name>: <tp:taxon-name><tp:taxon-name-part taxon-name-part-type="family">Chironomidae</tp:taxon-name-part></tp:taxon-name>).</article-title> <source>Studies on Neotropical Fauna and Environment</source> <volume>41</volume>(<issue>1</issue>): <fpage>19</fpage>–<lpage>32</lpage>. <ext-link xlink:type="simple" ext-link-type="doi" xlink:href="10.1080/01650520500228406">https://doi.org/10.1080/01650520500228406</ext-link></mixed-citation></ref><ref id="B24"><mixed-citation xmlns:xlink="http://www.w3.org/1999/xlink" xlink:type="simple">
          <person-group><name name-style="western"><surname>Donato</surname><given-names>M</given-names></name></person-group> (<year>2011</year>) <article-title>A new species of <italic><tp:taxon-name><tp:taxon-name-part taxon-name-part-type="genus">Bryophaenocladius</tp:taxon-name-part></tp:taxon-name></italic> (<tp:taxon-name><tp:taxon-name-part taxon-name-part-type="order">Diptera</tp:taxon-name-part></tp:taxon-name>: <tp:taxon-name><tp:taxon-name-part taxon-name-part-type="family">Chironomidae</tp:taxon-name-part></tp:taxon-name>) from Argentina.</article-title> <source>Revista de la Sociedad Entomológica Argentina</source> <volume>70</volume>(<issue>3–4</issue>): <fpage>207</fpage>–<lpage>212</lpage>. <ext-link xlink:type="simple" ext-link-type="doi" xlink:href="10.1076/0165-0424(200001)22:1;1-Z;FT048">https://doi.org/10.1076/0165-0424(200001)22:1;1-Z;FT048</ext-link></mixed-citation></ref></ref-list></tp:taxon-treatment>
