# Supplementary material for: Madicolous Chironomidae from the Brazilian Atlantic Forest: a checklist with notes on altitudinal distributions (Diptera, Insecta)
Source: Zookeys. 2018 Apr 19;(751):41–73. doi: 10.3897/zookeys.751.20611 (PMC5919911; doi:10.3897/zookeys.751.20611)
Supplement: XML Treatment for C. intervales [file zookeys.751.20611-treatment18.xml]

<!DOCTYPE tp:taxon-treatment
  PUBLIC "-//TaxonX//DTD Taxonomic Treatment Publishing DTD v0 20100105//EN" "tax-treatment-NSO.dtd">
<tp:taxon-treatment xmlns:tp="http://www.plazi.org/taxpub"><tp:treatment-meta><kwd-group><label>Taxon classification</label><kwd><named-content xmlns:xlink="http://www.w3.org/1999/xlink" content-type="kingdom">Animalia</named-content></kwd><kwd><named-content xmlns:xlink="http://www.w3.org/1999/xlink" content-type="order">Diptera</named-content></kwd><kwd><named-content xmlns:xlink="http://www.w3.org/1999/xlink" content-type="family">Chironomidae</named-content></kwd></kwd-group><mixed-citation publication-type="journal"><person-group><name><surname>Shimabukuro</surname><given-names>Erika Mayumi</given-names></name><name><surname>Trivinho-Strixino</surname><given-names>Susana</given-names></name></person-group><article-title>Madicolous <tp:taxon-name><tp:taxon-name-part taxon-name-part-type="family">Chironomidae</tp:taxon-name-part></tp:taxon-name> from the Brazilian Atlantic Forest: a checklist with notes on altitudinal distributions (<tp:taxon-name><tp:taxon-name-part taxon-name-part-type="order">Diptera</tp:taxon-name-part></tp:taxon-name>, <tp:taxon-name><tp:taxon-name-part taxon-name-part-type="class">Insecta</tp:taxon-name-part></tp:taxon-name>)</article-title><source>Zookeys</source><day>19</day><month>4</month><year>2018</year><volume>2018</volume><issue>751</issue><fpage>41</fpage><lpage>73</lpage><pub-id pub-id-type="doi">10.3897/zookeys.751.20611</pub-id></mixed-citation></tp:treatment-meta><tp:nomenclature><tp:taxon-name>
              <tp:taxon-name-part taxon-name-part-type="genus" reg="Caaporangombera">C.</tp:taxon-name-part>
              <tp:taxon-name-part taxon-name-part-type="species" reg="intervales">intervales</tp:taxon-name-part>
            </tp:taxon-name><tp:taxon-authority>Andersen, Pinho &amp; Mendes, 2015</tp:taxon-authority></tp:nomenclature><tp:treatment-sec sec-type="distribution" id="SECID0ED6AG"><title>Distribution.</title><p>BRAZIL – Parque Estadual Intervales, Ribeirão Grande, São Paulo State (<named-content xmlns:xlink="http://www.w3.org/1999/xlink" content-type="dwc:verbatimCoordinates" xlink:type="simple"><named-content content-type="geo-json" specific-use="{&#34;type&#34;:&#34;Point&#34;,&#34;coordinates&#34;:[-48.166667,-24.250000]}" id="NCID0EM6AG" xlink:type="simple">24°15'S, 48°10'W</named-content></named-content>).</p></tp:treatment-sec><tp:treatment-sec sec-type="Elevation" id="SECID0ER6AG"><title>Elevation.</title><p>500 m a.s.l.</p></tp:treatment-sec><tp:treatment-sec sec-type="habitat" id="SECID0EW6AG"><title>Habitats.</title><p>Unknown, but possibly terrestrial or semi-terrestrial.</p></tp:treatment-sec><tp:treatment-sec sec-type="Known stages" id="SECID0E26AG"><title>Known stages.</title><p>M.</p></tp:treatment-sec><tp:treatment-sec sec-type="References" id="SECID0EAABG"><title>References.</title><p>
              <xref ref-type="bibr" rid="B5">Andersen et al. (2015b)</xref>.</p></tp:treatment-sec><tp:treatment-sec sec-type="remarks" id="SECID0EKABG"><title>Remarks.</title><p>
              <italic><tp:taxon-name><tp:taxon-name-part taxon-name-part-type="genus" reg="Caaporangombera">C.</tp:taxon-name-part> <tp:taxon-name-part taxon-name-part-type="species" reg="intervales">intervales</tp:taxon-name-part></tp:taxon-name></italic> was found on marginal rocks of small streams, at 740 m a.s.l., extending slightly the altitudinal range of this species. Environmental characterization: Water temperature 15.7 °C; dissolved oxygen 9.4 mg.l<sup>-1</sup>; pH 5.5; very slow flowing; partial vegetal canopy (50% covered). The species was found in PESM (São Paulo State). Median altitudinal specificity (IndVal: 0.33; p = 0.14).</p></tp:treatment-sec><ref-list><ref id="B5"><mixed-citation xmlns:xlink="http://www.w3.org/1999/xlink" xlink:type="simple">
          <person-group><name name-style="western"><surname>Andersen</surname><given-names>T</given-names></name><name name-style="western"><surname>Pinho</surname><given-names>LC</given-names></name><name name-style="western"><surname>Mendes</surname><given-names>HF</given-names></name></person-group> (<year>2015b</year>) <article-title><italic><tp:taxon-name><tp:taxon-name-part taxon-name-part-type="genus">Caaporangombera</tp:taxon-name-part></tp:taxon-name></italic>, a new <tp:taxon-name><tp:taxon-name-part taxon-name-part-type="subfamily">Orthocladiinae</tp:taxon-name-part></tp:taxon-name> genus from Brazil (<tp:taxon-name><tp:taxon-name-part taxon-name-part-type="order">Diptera</tp:taxon-name-part></tp:taxon-name>, <tp:taxon-name><tp:taxon-name-part taxon-name-part-type="family">Chironomidae</tp:taxon-name-part></tp:taxon-name>).</article-title> <source>Norwegian Journal of Entomology</source> <volume>62</volume>: <fpage>69</fpage>–<lpage>79</lpage>.</mixed-citation></ref></ref-list></tp:taxon-treatment>
