# Supplementary material for: Madicolous Chironomidae from the Brazilian Atlantic Forest: a checklist with notes on altitudinal distributions (Diptera, Insecta)
Source: Zookeys. 2018 Apr 19;(751):41–73. doi: 10.3897/zookeys.751.20611 (PMC5919911; doi:10.3897/zookeys.751.20611)
Supplement: XML Treatment for L. guarani [file zookeys.751.20611-treatment19.xml]

<!DOCTYPE tp:taxon-treatment
  PUBLIC "-//TaxonX//DTD Taxonomic Treatment Publishing DTD v0 20100105//EN" "tax-treatment-NSO.dtd">
<tp:taxon-treatment xmlns:tp="http://www.plazi.org/taxpub"><tp:treatment-meta><kwd-group><label>Taxon classification</label><kwd><named-content xmlns:xlink="http://www.w3.org/1999/xlink" content-type="kingdom">Animalia</named-content></kwd><kwd><named-content xmlns:xlink="http://www.w3.org/1999/xlink" content-type="order">Diptera</named-content></kwd><kwd><named-content xmlns:xlink="http://www.w3.org/1999/xlink" content-type="family">Chironomidae</named-content></kwd></kwd-group><mixed-citation publication-type="journal"><person-group><name><surname>Shimabukuro</surname><given-names>Erika Mayumi</given-names></name><name><surname>Trivinho-Strixino</surname><given-names>Susana</given-names></name></person-group><article-title>Madicolous <tp:taxon-name><tp:taxon-name-part taxon-name-part-type="family">Chironomidae</tp:taxon-name-part></tp:taxon-name> from the Brazilian Atlantic Forest: a checklist with notes on altitudinal distributions (<tp:taxon-name><tp:taxon-name-part taxon-name-part-type="order">Diptera</tp:taxon-name-part></tp:taxon-name>, <tp:taxon-name><tp:taxon-name-part taxon-name-part-type="class">Insecta</tp:taxon-name-part></tp:taxon-name>)</article-title><source>Zookeys</source><day>19</day><month>4</month><year>2018</year><volume>2018</volume><issue>751</issue><fpage>41</fpage><lpage>73</lpage><pub-id pub-id-type="doi">10.3897/zookeys.751.20611</pub-id></mixed-citation></tp:treatment-meta><tp:nomenclature><tp:taxon-name>
              <tp:taxon-name-part taxon-name-part-type="genus" reg="Limnophyes">L.</tp:taxon-name-part>
              <tp:taxon-name-part taxon-name-part-type="species" reg="guarani">guarani</tp:taxon-name-part>
            </tp:taxon-name><tp:taxon-authority>Pinho &amp; Andersen, 2015</tp:taxon-authority></tp:nomenclature><tp:treatment-sec sec-type="distribution" id="SECID0EDEBG"><title>Distribution.</title><p>BRAZIL – Serra do Corvo Branco, Grão-Pará, Santa Catarina State (<named-content xmlns:xlink="http://www.w3.org/1999/xlink" content-type="dwc:verbatimCoordinates" xlink:type="simple"><named-content content-type="geo-json" specific-use="{&#34;type&#34;:&#34;Point&#34;,&#34;coordinates&#34;:[-49.366667,-28.055833]}" id="NCID0EMEBG" xlink:type="simple">28°03'21"S, 49°22'00"W</named-content></named-content>).</p><!--PageBreak--></tp:treatment-sec><tp:treatment-sec sec-type="Elevation" id="SECID0ESEBG"><title>Elevation.</title><p>1241 m a.s.l.</p></tp:treatment-sec><tp:treatment-sec sec-type="habitat" id="SECID0EXEBG"><title>Habitats.</title><p>Madicolous habitat.</p></tp:treatment-sec><tp:treatment-sec sec-type="Known stages" id="SECID0E3EBG"><title>Known stages.</title><p>L, P, F, M.</p></tp:treatment-sec><tp:treatment-sec sec-type="References" id="SECID0EBFBG"><title>References.</title><p>
              <xref ref-type="bibr" rid="B56">Pinho and Andersen (2015)</xref>.</p></tp:treatment-sec><tp:treatment-sec sec-type="remarks" id="SECID0ELFBG"><title>Remarks.</title><p>
              <italic><tp:taxon-name><tp:taxon-name-part taxon-name-part-type="genus" reg="Limnophyes">L.</tp:taxon-name-part> <tp:taxon-name-part taxon-name-part-type="species" reg="guarani">guarani</tp:taxon-name-part></tp:taxon-name></italic> was found on rocky seepages and also on marginal rocks of first order streams, from 1570–2700 m a.s.l., extending the altitudinal range of the species. Environmental characterization: Water temperature 16.3–22 °C; dissolved oxygen 6.4–8.4 mg.l<sup>-1</sup>; pH 5.5–6.4; slow to fast flowing; vegetal coverage completely absent (shrub-herbaceous vegetation). The species was found in APASM (Minas Gerais State), extending the geographical records to northernmost. Median altitudinal specificity (IndVal: 0.19; p = 0.18).</p></tp:treatment-sec><ref-list><ref id="B56"><mixed-citation xmlns:xlink="http://www.w3.org/1999/xlink" xlink:type="simple">
          <person-group><name name-style="western"><surname>Pinho</surname><given-names>LC</given-names></name><name name-style="western"><surname>Andersen</surname><given-names>T</given-names></name></person-group> (<year>2015</year>) <article-title><italic><tp:taxon-name><tp:taxon-name-part taxon-name-part-type="genus">Limnophyes</tp:taxon-name-part> <tp:taxon-name-part taxon-name-part-type="species">guarani</tp:taxon-name-part></tp:taxon-name></italic> sp. n., a new hygropetric <tp:taxon-name><tp:taxon-name-part taxon-name-part-type="subfamily">Orthocladiinae</tp:taxon-name-part></tp:taxon-name> from southern Brazil (<tp:taxon-name><tp:taxon-name-part taxon-name-part-type="order">Diptera</tp:taxon-name-part></tp:taxon-name>: <tp:taxon-name><tp:taxon-name-part taxon-name-part-type="family">Chironomidae</tp:taxon-name-part></tp:taxon-name>).</article-title> <source>Zootaxa</source> <volume>3948</volume>(<issue>1</issue>): <fpage>137</fpage>–<lpage>144</lpage>. <ext-link xlink:type="simple" ext-link-type="doi" xlink:href="10.11646/zootaxa.3948.1.9">https://doi.org/10.11646/zootaxa.3948.1.9</ext-link></mixed-citation></ref></ref-list></tp:taxon-treatment>
