# Supplementary material for: Madicolous Chironomidae from the Brazilian Atlantic Forest: a checklist with notes on altitudinal distributions (Diptera, Insecta)
Source: Zookeys. 2018 Apr 19;(751):41–73. doi: 10.3897/zookeys.751.20611 (PMC5919911; doi:10.3897/zookeys.751.20611)
Supplement: XML Treatment for L. gercinoi [file zookeys.751.20611-treatment20.xml]

<!DOCTYPE tp:taxon-treatment
  PUBLIC "-//TaxonX//DTD Taxonomic Treatment Publishing DTD v0 20100105//EN" "tax-treatment-NSO.dtd">
<tp:taxon-treatment xmlns:tp="http://www.plazi.org/taxpub"><tp:treatment-meta><kwd-group><label>Taxon classification</label><kwd><named-content xmlns:xlink="http://www.w3.org/1999/xlink" content-type="kingdom">Animalia</named-content></kwd><kwd><named-content xmlns:xlink="http://www.w3.org/1999/xlink" content-type="order">Diptera</named-content></kwd><kwd><named-content xmlns:xlink="http://www.w3.org/1999/xlink" content-type="family">Chironomidae</named-content></kwd></kwd-group><mixed-citation publication-type="journal"><person-group><name><surname>Shimabukuro</surname><given-names>Erika Mayumi</given-names></name><name><surname>Trivinho-Strixino</surname><given-names>Susana</given-names></name></person-group><article-title>Madicolous <tp:taxon-name><tp:taxon-name-part taxon-name-part-type="family">Chironomidae</tp:taxon-name-part></tp:taxon-name> from the Brazilian Atlantic Forest: a checklist with notes on altitudinal distributions (<tp:taxon-name><tp:taxon-name-part taxon-name-part-type="order">Diptera</tp:taxon-name-part></tp:taxon-name>, <tp:taxon-name><tp:taxon-name-part taxon-name-part-type="class">Insecta</tp:taxon-name-part></tp:taxon-name>)</article-title><source>Zookeys</source><day>19</day><month>4</month><year>2018</year><volume>2018</volume><issue>751</issue><fpage>41</fpage><lpage>73</lpage><pub-id pub-id-type="doi">10.3897/zookeys.751.20611</pub-id></mixed-citation></tp:treatment-meta><tp:nomenclature><tp:taxon-name>
              <tp:taxon-name-part taxon-name-part-type="genus" reg="Limnophyes">L.</tp:taxon-name-part>
              <tp:taxon-name-part taxon-name-part-type="species" reg="gercinoi">gercinoi</tp:taxon-name-part>
            </tp:taxon-name><tp:taxon-authority>(Oliveira, Messias &amp; Santos, 1995)</tp:taxon-authority></tp:nomenclature><tp:treatment-sec sec-type="distribution" id="SECID0EBHBG"><title>Distribution.</title><p>BRAZIL – Parque João Paulo II, Curitiba, Paraná State; UCAD, Florianópolis, Santa Catarina State; Parque Nacional de São Joaquim, Urubici, Santa Catarina State (<named-content xmlns:xlink="http://www.w3.org/1999/xlink" content-type="dwc:verbatimCoordinates" xlink:type="simple"><named-content content-type="geo-json" specific-use="{&#34;type&#34;:&#34;Point&#34;,&#34;coordinates&#34;:[-49.493889,-28.125556]}" id="NCID0EKHBG" xlink:type="simple">28°07'32"S, 49°29'38"W</named-content></named-content>); Nova Teutônia, Santa Catarina State (<named-content xmlns:xlink="http://www.w3.org/1999/xlink" content-type="dwc:verbatimCoordinates" xlink:type="simple"><named-content content-type="geo-json" specific-use="{&#34;type&#34;:&#34;Point&#34;,&#34;coordinates&#34;:[-52.383333,-27.183333]}" id="NCID0ESHBG" xlink:type="simple">27°11'S, 52°23'W</named-content></named-content>).</p></tp:treatment-sec><tp:treatment-sec sec-type="Elevation" id="SECID0EXHBG"><title>Elevation.</title><p>300–1822 m a.s.l.</p></tp:treatment-sec><tp:treatment-sec sec-type="habitat" id="SECID0E3HBG"><title>Habitats.</title><p>Adults collected with entomological net and malaise trap close to stream.</p></tp:treatment-sec><tp:treatment-sec sec-type="Known stages" id="SECID0EBIBG"><title>Known stages.</title><p>F, M.</p></tp:treatment-sec><tp:treatment-sec sec-type="References" id="SECID0EGIBG"><title>References.</title><p>
              <xref ref-type="bibr" rid="B52">Oliveira et al. (1995)</xref>; <xref ref-type="bibr" rid="B83">Spies and Reiss (1996)</xref>; <xref ref-type="bibr" rid="B48">Mendes et al. (2007b)</xref>; <xref ref-type="bibr" rid="B67">Roque et al. (2007)</xref>.</p></tp:treatment-sec><tp:treatment-sec sec-type="remarks" id="SECID0E3IBG"><title>Remarks.</title><p>
              <italic><tp:taxon-name><tp:taxon-name-part taxon-name-part-type="genus" reg="Limnophyes">L.</tp:taxon-name-part> <tp:taxon-name-part taxon-name-part-type="species" reg="gercinoi">gercinoi</tp:taxon-name-part></tp:taxon-name></italic> was found on marginal rocks of small streams, from 1080–1445 m a.s.l. Environmental characterization: Water temperature 10.0–16.1 °C; dissolved oxygen 8.1–9.9 mg.l<sup>-1</sup>; pH 5; slow to fast flowing; partial canopy (about 50–70% covered). The species was found in PARNASO (Rio de Janeiro State), PESM (São Paulo State) extending the geographical records to northernmost. Low altitudinal specificity (IndVal: 0.19; p = 0.2).</p><p>
              <bold>Unknown species.</bold> <italic><tp:taxon-name><tp:taxon-name-part taxon-name-part-type="genus" reg="Limnophyes">Limnophyes</tp:taxon-name-part></tp:taxon-name></italic> sp. 1. Locality: PARNASO. Altitudinal range: 1445–2125 m a.s.l. Low altitudinal specificity (IndVal: 0.11; p = 0.87).</p></tp:treatment-sec><ref-list><ref id="B52"><mixed-citation xmlns:xlink="http://www.w3.org/1999/xlink" xlink:type="simple">
          <person-group><name name-style="western"><surname>Oliveira</surname><given-names>SJ</given-names></name><name name-style="western"><surname>Messias</surname><given-names>MC</given-names></name><name name-style="western"><surname>Santos</surname><given-names>AR</given-names></name></person-group> (<year>1995</year>) <article-title>A new genus and new species of Neotropical <tp:taxon-name><tp:taxon-name-part taxon-name-part-type="subfamily">Orthocladiinae</tp:taxon-name-part></tp:taxon-name> (<tp:taxon-name><tp:taxon-name-part taxon-name-part-type="order">Diptera</tp:taxon-name-part></tp:taxon-name>, <tp:taxon-name><tp:taxon-name-part taxon-name-part-type="family">Chironomidae</tp:taxon-name-part></tp:taxon-name>).</article-title> In: <person-group><name name-style="western"><surname>Cranston</surname><given-names>PS</given-names></name></person-group> (<role>Ed.</role>) <issue-title>Chironomids: From genes to ecosystems.</issue-title> <source>CSIRO, Melbourne</source>, <fpage>409</fpage>–<lpage>412</lpage>.</mixed-citation></ref><ref id="B83"><mixed-citation xmlns:xlink="http://www.w3.org/1999/xlink" xlink:type="simple">
          <person-group><name name-style="western"><surname>Spies</surname><given-names>M</given-names></name><name name-style="western"><surname>Reiss</surname><given-names>F</given-names></name></person-group> (<year>1996</year>) <article-title>Catalog and bibliography of Neotropical and Mexican <tp:taxon-name><tp:taxon-name-part taxon-name-part-type="family">Chironomidae</tp:taxon-name-part></tp:taxon-name> (<tp:taxon-name><tp:taxon-name-part taxon-name-part-type="class">Insecta</tp:taxon-name-part></tp:taxon-name>, <tp:taxon-name><tp:taxon-name-part taxon-name-part-type="order">Diptera</tp:taxon-name-part></tp:taxon-name>).</article-title> <source>Spixiana Supplement</source> <volume>22</volume>: <fpage>61</fpage>–<lpage>119</lpage>.</mixed-citation></ref><ref id="B48"><mixed-citation xmlns:xlink="http://www.w3.org/1999/xlink" xlink:type="simple">
          <person-group><name name-style="western"><surname>Mendes</surname><given-names>HF</given-names></name><name name-style="western"><surname>Andersen</surname><given-names>T</given-names></name><name name-style="western"><surname>Pinho</surname><given-names>LC</given-names></name></person-group> (<year>2007b</year>) <article-title><italic><tp:taxon-name><tp:taxon-name-part taxon-name-part-type="genus">Corytibacladius</tp:taxon-name-part></tp:taxon-name></italic> Oliveira, Messias &amp; Santos, 1995, a junior synonym of <italic><tp:taxon-name><tp:taxon-name-part taxon-name-part-type="genus">Limnophyes</tp:taxon-name-part></tp:taxon-name></italic> Eaton, 1875 (<tp:taxon-name><tp:taxon-name-part taxon-name-part-type="order">Diptera</tp:taxon-name-part></tp:taxon-name>: <tp:taxon-name><tp:taxon-name-part taxon-name-part-type="family">Chironomidae</tp:taxon-name-part></tp:taxon-name>: <tp:taxon-name><tp:taxon-name-part taxon-name-part-type="subfamily">Orthocladiinae</tp:taxon-name-part></tp:taxon-name>).</article-title> <source>Aquatic Insects</source> <volume>29</volume>(<issue>4</issue>): <fpage>255</fpage>–<lpage>261</lpage>. <ext-link xlink:type="simple" ext-link-type="doi" xlink:href="10.1080/01650420701411481">https://doi.org/10.1080/01650420701411481</ext-link></mixed-citation></ref><ref id="B67"><mixed-citation xmlns:xlink="http://www.w3.org/1999/xlink" xlink:type="simple">
          <person-group><name name-style="western"><surname>Roque</surname><given-names>FO</given-names></name><name name-style="western"><surname>Trivinho-Strixino</surname><given-names>S</given-names></name><name name-style="western"><surname>Milan</surname><given-names>L</given-names></name><name name-style="western"><surname>Leite</surname><given-names>JG</given-names></name></person-group> (<year>2007</year>) Chironomid species richness in low-order streams in the Brazilian Atlantic Forest: a first approximation through a Bayesian approach Journal of the North American Benthological Society 26(2): 221–231. <ext-link xlink:type="simple" ext-link-type="uri" xlink:href="http://www.jstor.org/stable/10.1899/0887-3593(2007)26[221:csrils]2.0.co;2">http://www.jstor.org/stable/10.1899/0887-3593(2007)26[221:csrils]2.0.co;2</ext-link></mixed-citation></ref></ref-list></tp:taxon-treatment>
