# Supplementary material for: Madicolous Chironomidae from the Brazilian Atlantic Forest: a checklist with notes on altitudinal distributions (Diptera, Insecta)
Source: Zookeys. 2018 Apr 19;(751):41–73. doi: 10.3897/zookeys.751.20611 (PMC5919911; doi:10.3897/zookeys.751.20611)
Supplement: XML Treatment for P. strixinorum [file zookeys.751.20611-treatment22.xml]

<!DOCTYPE tp:taxon-treatment
  PUBLIC "-//TaxonX//DTD Taxonomic Treatment Publishing DTD v0 20100105//EN" "tax-treatment-NSO.dtd">
<tp:taxon-treatment xmlns:tp="http://www.plazi.org/taxpub"><tp:treatment-meta><kwd-group><label>Taxon classification</label><kwd><named-content xmlns:xlink="http://www.w3.org/1999/xlink" content-type="kingdom">Animalia</named-content></kwd><kwd><named-content xmlns:xlink="http://www.w3.org/1999/xlink" content-type="order">Diptera</named-content></kwd><kwd><named-content xmlns:xlink="http://www.w3.org/1999/xlink" content-type="family">Chironomidae</named-content></kwd></kwd-group><mixed-citation publication-type="journal"><person-group><name><surname>Shimabukuro</surname><given-names>Erika Mayumi</given-names></name><name><surname>Trivinho-Strixino</surname><given-names>Susana</given-names></name></person-group><article-title>Madicolous <tp:taxon-name><tp:taxon-name-part taxon-name-part-type="family">Chironomidae</tp:taxon-name-part></tp:taxon-name> from the Brazilian Atlantic Forest: a checklist with notes on altitudinal distributions (<tp:taxon-name><tp:taxon-name-part taxon-name-part-type="order">Diptera</tp:taxon-name-part></tp:taxon-name>, <tp:taxon-name><tp:taxon-name-part taxon-name-part-type="class">Insecta</tp:taxon-name-part></tp:taxon-name>)</article-title><source>Zookeys</source><day>19</day><month>4</month><year>2018</year><volume>2018</volume><issue>751</issue><fpage>41</fpage><lpage>73</lpage><pub-id pub-id-type="doi">10.3897/zookeys.751.20611</pub-id></mixed-citation></tp:treatment-meta><tp:nomenclature><tp:taxon-name>
              <tp:taxon-name-part taxon-name-part-type="genus" reg="Parakiefferiella">P.</tp:taxon-name-part>
              <tp:taxon-name-part taxon-name-part-type="species" reg="strixinorum">strixinorum</tp:taxon-name-part>
            </tp:taxon-name><tp:taxon-authority>Wiedenbrug &amp; Andersen, 2002</tp:taxon-authority></tp:nomenclature><tp:treatment-sec sec-type="distribution" id="SECID0EYPBG"><title>Distribution.</title><p>BRAZIL – Taquara, Rio Grande do Sul State (<named-content xmlns:xlink="http://www.w3.org/1999/xlink" content-type="dwc:verbatimCoordinates" xlink:type="simple"><named-content content-type="geo-json" specific-use="{&#34;type&#34;:&#34;Point&#34;,&#34;coordinates&#34;:[-50.883333,-29.766667]}" id="NCID0EBQBG" xlink:type="simple">29°46'S, 50°53'W</named-content></named-content>); São Francisco de Paula, Rio Grande do Sul State (<named-content xmlns:xlink="http://www.w3.org/1999/xlink" content-type="dwc:verbatimCoordinates" xlink:type="simple"><named-content content-type="geo-json" specific-use="{&#34;type&#34;:&#34;Point&#34;,&#34;coordinates&#34;:[-50.583333,-29.433333]}" id="NCID0EJQBG" xlink:type="simple">29°26'S, 50°35'W</named-content></named-content>); Bom Jesus, Rio Grande do Sul State (<named-content xmlns:xlink="http://www.w3.org/1999/xlink" content-type="dwc:verbatimCoordinates" xlink:type="simple"><named-content content-type="geo-json" specific-use="{&#34;type&#34;:&#34;Point&#34;,&#34;coordinates&#34;:[-50.433333,-28.666667]}" id="NCID0ERQBG" xlink:type="simple">28°40'S, 50°26'W</named-content></named-content>).</p></tp:treatment-sec><tp:treatment-sec sec-type="Elevation" id="SECID0EWQBG"><title>Elevation.</title><p>600–1000 m a.s.l.</p></tp:treatment-sec><tp:treatment-sec sec-type="habitat" id="SECID0E2QBG"><title>Habitats.</title><p>Stream.</p></tp:treatment-sec><tp:treatment-sec sec-type="Known stages" id="SECID0EARBG"><title>Known stages.</title><p>P, M.</p></tp:treatment-sec><tp:treatment-sec sec-type="References" id="SECID0EFRBG"><title>References.</title><p>
              <xref ref-type="bibr" rid="B96">Wiedenbrug and Andersen (2002)</xref>.</p></tp:treatment-sec><tp:treatment-sec sec-type="remarks" id="SECID0EPRBG"><title>Remarks.</title><p>
              <italic><tp:taxon-name><tp:taxon-name-part taxon-name-part-type="genus" reg="Parakiefferiella">P.</tp:taxon-name-part> <tp:taxon-name-part taxon-name-part-type="species" reg="strixinorum">strixinorum</tp:taxon-name-part></tp:taxon-name></italic> was found on marginal rocks of small streams, at 1045 m a.s.l., extending slightly the altitudinal range of the species. Environmental characterization: Water temperature 17 °C; dissolved oxygen 8.6 mg.l<sup>-1</sup>; pH 5; fast flowing; reduced vegetal canopy (less than 20% covered). The species was found in PESM (São Paulo State) extending the geographical records to northernmost. Low altitudinal specificity (IndVal: 0.17; p = 0.85).</p><p>
              <bold>Unknown species.</bold> <italic><tp:taxon-name><tp:taxon-name-part taxon-name-part-type="genus" reg="Parakiefferiella">Parakiefferiella</tp:taxon-name-part></tp:taxon-name></italic> sp. 1. Locality: PESM. Altitudinal record: 70 m a.s.l. Low altitudinal specificity (IndVal: 0.25; p = 0.33).</p><!--PageBreak--></tp:treatment-sec><ref-list><ref id="B96"><mixed-citation xmlns:xlink="http://www.w3.org/1999/xlink" xlink:type="simple">
          <person-group><name name-style="western"><surname>Wiedenbrug</surname><given-names>S</given-names></name><name name-style="western"><surname>Andersen</surname><given-names>T</given-names></name></person-group> (<year>2002</year>) <article-title>New Species of <italic><tp:taxon-name><tp:taxon-name-part taxon-name-part-type="genus">Parakiefferiella</tp:taxon-name-part></tp:taxon-name></italic> Thienemann, 1936 from South America (<tp:taxon-name><tp:taxon-name-part taxon-name-part-type="family">Chironomidae</tp:taxon-name-part></tp:taxon-name>, <tp:taxon-name><tp:taxon-name-part taxon-name-part-type="subfamily">Orthocladiinae</tp:taxon-name-part></tp:taxon-name>).</article-title> <source>Studies on Neotropical Fauna and Environment</source> <volume>37</volume>(<issue>2</issue>): <fpage>119</fpage>–<lpage>132</lpage>. <ext-link xlink:type="simple" ext-link-type="doi" xlink:href="10.1076/snfe.37.2.119.8583">https://doi.org/10.1076/snfe.37.2.119.8583</ext-link></mixed-citation></ref></ref-list></tp:taxon-treatment>
