# Supplementary material for: Madicolous Chironomidae from the Brazilian Atlantic Forest: a checklist with notes on altitudinal distributions (Diptera, Insecta)
Source: Zookeys. 2018 Apr 19;(751):41–73. doi: 10.3897/zookeys.751.20611 (PMC5919911; doi:10.3897/zookeys.751.20611)
Supplement: XML Treatment for P. catarinense [file zookeys.751.20611-treatment23.xml]

<!DOCTYPE tp:taxon-treatment
  PUBLIC "-//TaxonX//DTD Taxonomic Treatment Publishing DTD v0 20100105//EN" "tax-treatment-NSO.dtd">
<tp:taxon-treatment xmlns:tp="http://www.plazi.org/taxpub"><tp:treatment-meta><kwd-group><label>Taxon classification</label><kwd><named-content xmlns:xlink="http://www.w3.org/1999/xlink" content-type="kingdom">Animalia</named-content></kwd><kwd><named-content xmlns:xlink="http://www.w3.org/1999/xlink" content-type="order">Diptera</named-content></kwd><kwd><named-content xmlns:xlink="http://www.w3.org/1999/xlink" content-type="family">Chironomidae</named-content></kwd></kwd-group><mixed-citation publication-type="journal"><person-group><name><surname>Shimabukuro</surname><given-names>Erika Mayumi</given-names></name><name><surname>Trivinho-Strixino</surname><given-names>Susana</given-names></name></person-group><article-title>Madicolous <tp:taxon-name><tp:taxon-name-part taxon-name-part-type="family">Chironomidae</tp:taxon-name-part></tp:taxon-name> from the Brazilian Atlantic Forest: a checklist with notes on altitudinal distributions (<tp:taxon-name><tp:taxon-name-part taxon-name-part-type="order">Diptera</tp:taxon-name-part></tp:taxon-name>, <tp:taxon-name><tp:taxon-name-part taxon-name-part-type="class">Insecta</tp:taxon-name-part></tp:taxon-name>)</article-title><source>Zookeys</source><day>19</day><month>4</month><year>2018</year><volume>2018</volume><issue>751</issue><fpage>41</fpage><lpage>73</lpage><pub-id pub-id-type="doi">10.3897/zookeys.751.20611</pub-id></mixed-citation></tp:treatment-meta><tp:nomenclature><tp:taxon-name>
              <tp:taxon-name-part taxon-name-part-type="genus" reg="Pseudosmittia">P.</tp:taxon-name-part>
              <tp:taxon-name-part taxon-name-part-type="species" reg="catarinense">catarinense</tp:taxon-name-part>
            </tp:taxon-name><tp:taxon-authority>Andersen, Saether &amp; Mendes, 2010</tp:taxon-authority></tp:nomenclature><tp:treatment-sec sec-type="distribution" id="SECID0EEVBG"><title>Distribution.</title><p>BRAZIL – Parque Nacional de São Joaquim, Urubici, Santa Catarina State (<named-content xmlns:xlink="http://www.w3.org/1999/xlink" content-type="dwc:verbatimCoordinates" xlink:type="simple"><named-content content-type="geo-json" specific-use="{&#34;type&#34;:&#34;Point&#34;,&#34;coordinates&#34;:[-49.493889,-28.125556]}" id="NCID0ENVBG" xlink:type="simple">28°07'32"S, 49°29'38"W</named-content></named-content>).</p></tp:treatment-sec><tp:treatment-sec sec-type="Elevation" id="SECID0ESVBG"><title>Elevation.</title><p>1822 m a.s.l.</p></tp:treatment-sec><tp:treatment-sec sec-type="habitat" id="SECID0EXVBG"><title>Habitats.</title><p>Male collected in malaise trap in cloud forest, close to small stream.</p></tp:treatment-sec><tp:treatment-sec sec-type="Known stages" id="SECID0E3VBG"><title>Known stages.</title><p>M.</p></tp:treatment-sec><tp:treatment-sec sec-type="References" id="SECID0EBWBG"><title>References.</title><p>
              <xref ref-type="bibr" rid="B7">Andersen et al. (2010)</xref>.</p></tp:treatment-sec><tp:treatment-sec sec-type="remarks" id="SECID0ELWBG"><title>Remarks.</title><p>
              <italic><tp:taxon-name><tp:taxon-name-part taxon-name-part-type="genus" reg="Pseudosmittia">P.</tp:taxon-name-part> <tp:taxon-name-part taxon-name-part-type="species" reg="catarinense">catarinense</tp:taxon-name-part></tp:taxon-name></italic> was found on rocky seepages, at 2200 m a.s.l., extending slightly it altitudinal occurrence. Environmental characterization: water temperature 27.6 °C; dissolved oxygen 7.0 mg.l<sup>-1</sup>; pH 6; slow flowing; vegetal coverage completely absent (shrub-herbaceous vegetation). The species was found in APASM (Minas Gerais State), extending the geographical records to northernmost. Low altitudinal specificity (IndVal: 0.17; p = 0.84).</p></tp:treatment-sec><ref-list><ref id="B7"><mixed-citation xmlns:xlink="http://www.w3.org/1999/xlink" xlink:type="simple">
          <person-group><name name-style="western"><surname>Andersen</surname><given-names>T</given-names></name><name name-style="western"><surname>Sæther</surname><given-names>OA</given-names></name><name name-style="western"><surname>Mendes</surname><given-names>HF</given-names></name></person-group> (<year>2010</year>) <article-title>Neotropical <italic><tp:taxon-name><tp:taxon-name-part taxon-name-part-type="genus">Allocladius</tp:taxon-name-part></tp:taxon-name></italic> Kieffer, 1913 and <italic><tp:taxon-name><tp:taxon-name-part taxon-name-part-type="genus">Pseudosmittia</tp:taxon-name-part></tp:taxon-name></italic> Edwards, 1932 (<tp:taxon-name><tp:taxon-name-part taxon-name-part-type="order">Diptera</tp:taxon-name-part></tp:taxon-name>: <tp:taxon-name><tp:taxon-name-part taxon-name-part-type="family">Chironomidae</tp:taxon-name-part></tp:taxon-name>).</article-title> <source>Zootaxa</source> <volume>2472</volume>: <fpage>1</fpage>–<lpage>77</lpage>.</mixed-citation></ref></ref-list></tp:taxon-treatment>
