# Supplementary material for: Madicolous Chironomidae from the Brazilian Atlantic Forest: a checklist with notes on altitudinal distributions (Diptera, Insecta)
Source: Zookeys. 2018 Apr 19;(751):41–73. doi: 10.3897/zookeys.751.20611 (PMC5919911; doi:10.3897/zookeys.751.20611)
Supplement: XML Treatment for P. mina [file zookeys.751.20611-treatment25.xml]

<!DOCTYPE tp:taxon-treatment
  PUBLIC "-//TaxonX//DTD Taxonomic Treatment Publishing DTD v0 20100105//EN" "tax-treatment-NSO.dtd">
<tp:taxon-treatment xmlns:tp="http://www.plazi.org/taxpub"><tp:treatment-meta><kwd-group><label>Taxon classification</label><kwd><named-content xmlns:xlink="http://www.w3.org/1999/xlink" content-type="kingdom">Animalia</named-content></kwd><kwd><named-content xmlns:xlink="http://www.w3.org/1999/xlink" content-type="order">Diptera</named-content></kwd><kwd><named-content xmlns:xlink="http://www.w3.org/1999/xlink" content-type="family">Chironomidae</named-content></kwd></kwd-group><mixed-citation publication-type="journal"><person-group><name><surname>Shimabukuro</surname><given-names>Erika Mayumi</given-names></name><name><surname>Trivinho-Strixino</surname><given-names>Susana</given-names></name></person-group><article-title>Madicolous <tp:taxon-name><tp:taxon-name-part taxon-name-part-type="family">Chironomidae</tp:taxon-name-part></tp:taxon-name> from the Brazilian Atlantic Forest: a checklist with notes on altitudinal distributions (<tp:taxon-name><tp:taxon-name-part taxon-name-part-type="order">Diptera</tp:taxon-name-part></tp:taxon-name>, <tp:taxon-name><tp:taxon-name-part taxon-name-part-type="class">Insecta</tp:taxon-name-part></tp:taxon-name>)</article-title><source>Zookeys</source><day>19</day><month>4</month><year>2018</year><volume>2018</volume><issue>751</issue><fpage>41</fpage><lpage>73</lpage><pub-id pub-id-type="doi">10.3897/zookeys.751.20611</pub-id></mixed-citation></tp:treatment-meta><tp:nomenclature><tp:taxon-name>
              <tp:taxon-name-part taxon-name-part-type="genus" reg="Podonomus">P.</tp:taxon-name-part>
              <tp:taxon-name-part taxon-name-part-type="species" reg="mina">mina</tp:taxon-name-part>
            </tp:taxon-name><tp:taxon-authority>Shimabukuro, Pepinelli &amp; Trivinho-Strixino, 2017</tp:taxon-authority></tp:nomenclature><tp:treatment-sec sec-type="remarks" id="SECID0EQ4BG"><title>Remarks.</title><p>
              <italic><tp:taxon-name><tp:taxon-name-part taxon-name-part-type="genus" reg="Podonomus">P.</tp:taxon-name-part> <tp:taxon-name-part taxon-name-part-type="species" reg="mina">mina</tp:taxon-name-part></tp:taxon-name></italic> was recorded for the first time on marginal bedrock of a mountain stream, at 1270 m a.s.l. (<named-content xmlns:xlink="http://www.w3.org/1999/xlink" content-type="dwc:verbatimCoordinates" xlink:type="simple"><named-content content-type="geo-json" specific-use="{&#34;type&#34;:&#34;Point&#34;,&#34;coordinates&#34;:[-41.846000,-20.420000]}" id="NCID0E1UAG" xlink:type="simple">20°25'12"S, 41°50'45.6"W</named-content></named-content>), in Serra do Caparaó (Espírito Santo State) (<xref ref-type="bibr" rid="B91">Trivinho-Strixino et al. 2012</xref>), but only larvae have been evidenced and the description was only possible after the molecular association with the adults (<xref ref-type="bibr" rid="B75">Shimabukuro et al. 2017b</xref>). <italic><tp:taxon-name><tp:taxon-name-part taxon-name-part-type="genus" reg="Podonomus">P.</tp:taxon-name-part> <tp:taxon-name-part taxon-name-part-type="species" reg="mina">mina</tp:taxon-name-part></tp:taxon-name></italic> was recorded in isolated seepages and rocky substrate in the stream edges from 2575–2700 m a.s.l. in APASM (Minas Gerais State) (<xref ref-type="bibr" rid="B75">Shimabukuro et al. 2017b</xref>). Water temperature varied from 15–22 °C; dissolved oxygen 6.4–10.2 mg.l<sup>-1</sup>; pH 5.0–5.5; fast water flow; vegetal coverage completely absent Significant altitudinal specificity have been found (IndVal: 0.41; <bold>p = 0.04).</bold></p></tp:treatment-sec><ref-list><ref id="B91"><mixed-citation xmlns:xlink="http://www.w3.org/1999/xlink" xlink:type="simple">
          <person-group><name name-style="western"><surname>Trivinho-Strixino</surname><given-names>S</given-names></name><name name-style="western"><surname>Pepinelli</surname><given-names>M</given-names></name><name name-style="western"><surname>Siqueira</surname><given-names>T</given-names></name><name name-style="western"><surname>Roque</surname><given-names>FO</given-names></name></person-group> (<year>2012</year>) <article-title>DNA barcoding of <italic><tp:taxon-name><tp:taxon-name-part taxon-name-part-type="genus">Podonomus</tp:taxon-name-part></tp:taxon-name></italic> (<tp:taxon-name><tp:taxon-name-part taxon-name-part-type="family">Chironomidae</tp:taxon-name-part></tp:taxon-name>, <tp:taxon-name><tp:taxon-name-part taxon-name-part-type="subfamily">Podonominae</tp:taxon-name-part></tp:taxon-name>) enables stage association of a named species and reveals hidden diversity in Brazilian inselbergs.</article-title> <source>Annales de Limnologie</source> <volume>48</volume>: <fpage>411</fpage>–<lpage>423</lpage>. <ext-link xlink:type="simple" ext-link-type="doi" xlink:href="10.1051/limn/2012032">https://doi.org/10.1051/limn/2012032</ext-link></mixed-citation></ref><ref id="B75"><mixed-citation xmlns:xlink="http://www.w3.org/1999/xlink" xlink:type="simple">
          <person-group><name name-style="western"><surname>Shimabukuro</surname><given-names>EM</given-names></name><name name-style="western"><surname>Pepinelli</surname><given-names>M</given-names></name><name name-style="western"><surname>Trivinho-Strixino</surname><given-names>S</given-names></name></person-group> (<year>2017b</year>) <article-title>Two new species of <tp:taxon-name><tp:taxon-name-part taxon-name-part-type="genus">Podonomus</tp:taxon-name-part></tp:taxon-name> Philippi (<tp:taxon-name><tp:taxon-name-part taxon-name-part-type="order">Diptera</tp:taxon-name-part></tp:taxon-name>: <tp:taxon-name><tp:taxon-name-part taxon-name-part-type="family">Chironomidae</tp:taxon-name-part></tp:taxon-name>: <tp:taxon-name><tp:taxon-name-part taxon-name-part-type="subfamily">Podonominae</tp:taxon-name-part></tp:taxon-name>) from mountains of Southeastern Brazil.</article-title> <source>Zootaxa</source> <volume>4290</volume>(<issue>1</issue>): <fpage>155</fpage>–<lpage>166</lpage>. <ext-link xlink:type="simple" ext-link-type="doi" xlink:href="10.11646/zootaxa.4290.1.9">https://doi.org/10.11646/zootaxa.4290.1.9</ext-link></mixed-citation></ref></ref-list></tp:taxon-treatment>
