# Supplementary material for: Madicolous Chironomidae from the Brazilian Atlantic Forest: a checklist with notes on altitudinal distributions (Diptera, Insecta)
Source: Zookeys. 2018 Apr 19;(751):41–73. doi: 10.3897/zookeys.751.20611 (PMC5919911; doi:10.3897/zookeys.751.20611)
Supplement: XML Treatment for P. pepinellii [file zookeys.751.20611-treatment26.xml]

<!DOCTYPE tp:taxon-treatment
  PUBLIC "-//TaxonX//DTD Taxonomic Treatment Publishing DTD v0 20100105//EN" "tax-treatment-NSO.dtd">
<tp:taxon-treatment xmlns:tp="http://www.plazi.org/taxpub"><tp:treatment-meta><kwd-group><label>Taxon classification</label><kwd><named-content xmlns:xlink="http://www.w3.org/1999/xlink" content-type="kingdom">Animalia</named-content></kwd><kwd><named-content xmlns:xlink="http://www.w3.org/1999/xlink" content-type="order">Diptera</named-content></kwd><kwd><named-content xmlns:xlink="http://www.w3.org/1999/xlink" content-type="family">Chironomidae</named-content></kwd></kwd-group><mixed-citation publication-type="journal"><person-group><name><surname>Shimabukuro</surname><given-names>Erika Mayumi</given-names></name><name><surname>Trivinho-Strixino</surname><given-names>Susana</given-names></name></person-group><article-title>Madicolous <tp:taxon-name><tp:taxon-name-part taxon-name-part-type="family">Chironomidae</tp:taxon-name-part></tp:taxon-name> from the Brazilian Atlantic Forest: a checklist with notes on altitudinal distributions (<tp:taxon-name><tp:taxon-name-part taxon-name-part-type="order">Diptera</tp:taxon-name-part></tp:taxon-name>, <tp:taxon-name><tp:taxon-name-part taxon-name-part-type="class">Insecta</tp:taxon-name-part></tp:taxon-name>)</article-title><source>Zookeys</source><day>19</day><month>4</month><year>2018</year><volume>2018</volume><issue>751</issue><fpage>41</fpage><lpage>73</lpage><pub-id pub-id-type="doi">10.3897/zookeys.751.20611</pub-id></mixed-citation></tp:treatment-meta><tp:nomenclature><tp:taxon-name>
              <tp:taxon-name-part taxon-name-part-type="genus" reg="Podonomus">P.</tp:taxon-name-part>
              <tp:taxon-name-part taxon-name-part-type="species" reg="pepinellii">pepinellii</tp:taxon-name-part>
            </tp:taxon-name><tp:taxon-authority>Roque &amp; Trivinho-Strixino, 2004</tp:taxon-authority></tp:nomenclature><tp:treatment-sec sec-type="distribution" id="SECID0EHAAI"><title>Distribution.</title><p>BRAZIL – Mantiqueira and Espinhaço mountain ranges: Monte Verde, Minas Gerais State (<named-content xmlns:xlink="http://www.w3.org/1999/xlink" content-type="dwc:verbatimCoordinates" xlink:type="simple"><named-content content-type="geo-json" specific-use="{&#34;type&#34;:&#34;Point&#34;,&#34;coordinates&#34;:[-46.032000,-22.886000]}" id="NCID0EQAAI" xlink:type="simple">22°53'9.6"S, 46°1'55.2"W</named-content></named-content>); Campos do Jordão, São Paulo <!--PageBreak-->State (<named-content xmlns:xlink="http://www.w3.org/1999/xlink" content-type="dwc:verbatimCoordinates" xlink:type="simple"><named-content content-type="geo-json" specific-use="{&#34;type&#34;:&#34;Point&#34;,&#34;coordinates&#34;:[-45.521000,-22.767000]}" id="NCID0E1AAI" xlink:type="simple">22°46'1.2"S, 45°31'15.6"W</named-content></named-content>); Teresópolis, Rio de Janeiro State (<named-content xmlns:xlink="http://www.w3.org/1999/xlink" content-type="dwc:verbatimCoordinates" xlink:type="simple"><named-content content-type="geo-json" specific-use="{&#34;type&#34;:&#34;Point&#34;,&#34;coordinates&#34;:[-43.014000,-22.451000]}" id="NCID0ECBAI" xlink:type="simple">22°27'3.6"S, 43°0'50.4" W</named-content></named-content>); Alto Caparaó, Minas Gerais State (<named-content xmlns:xlink="http://www.w3.org/1999/xlink" content-type="dwc:verbatimCoordinates" xlink:type="simple"><named-content content-type="geo-json" specific-use="{&#34;type&#34;:&#34;Point&#34;,&#34;coordinates&#34;:[-41.846000,-20.420000]}" id="NCID0EKBAI" xlink:type="simple">20°25'12"S, 41°50'45.6"W</named-content></named-content>).</p></tp:treatment-sec><tp:treatment-sec sec-type="Elevation" id="SECID0EPBAI"><title>Elevation.</title><p>1275–1815 m a.s.l.</p></tp:treatment-sec><tp:treatment-sec sec-type="habitat" id="SECID0EUBAI"><title>Habitats.</title><p>Pupae found in a first-order stream; larvae found in madicolous habitats.</p></tp:treatment-sec><tp:treatment-sec sec-type="Known stages" id="SECID0EZBAI"><title>Known stages.</title><p>L, P, M, F.</p></tp:treatment-sec><tp:treatment-sec sec-type="References" id="SECID0E5BAI"><title>References.</title><p>
              <xref ref-type="bibr" rid="B66">Roque and Trivinho-Strixino (2004)</xref>; <xref ref-type="bibr" rid="B91">Trivinho-Strixino et al. (2012)</xref>.</p></tp:treatment-sec><tp:treatment-sec sec-type="remarks" id="SECID0EMCAI"><title>Remarks.</title><p>In this study larvae was found living on marginal rocks of a low order stream and in isolated rocky seepages, extending the altitudinal records up to 2700 m a.s.l. Environmental characterization: Water temperature varied from 10–22 °C; dissolved oxygen 6.4–9.0 mg.l<sup>-1</sup>; pH 5.0–6.0; very slow water flow; vegetal coverage completely absent (shrub-herbaceous vegetation). <italic><tp:taxon-name><tp:taxon-name-part taxon-name-part-type="genus" reg="Podonomus">P.</tp:taxon-name-part> <tp:taxon-name-part taxon-name-part-type="species" reg="pepinellii">pepinellii</tp:taxon-name-part></tp:taxon-name></italic> was found in PARNASO (Rio de Janeiro State) and APASM (Minas Gerais State). Low altitudinal specificity (IndVal: 0.25; p = 0.32).</p></tp:treatment-sec><ref-list><ref id="B66"><mixed-citation xmlns:xlink="http://www.w3.org/1999/xlink" xlink:type="simple">
          <person-group><name name-style="western"><surname>Roque</surname><given-names>FO</given-names></name><name name-style="western"><surname>Trivinho-Strixino</surname><given-names>S</given-names></name></person-group> (<year>2004</year>) <article-title><italic><tp:taxon-name><tp:taxon-name-part taxon-name-part-type="genus">Podonomus</tp:taxon-name-part> <tp:taxon-name-part taxon-name-part-type="species">pepinellii</tp:taxon-name-part></tp:taxon-name></italic> n. sp., first record of the genus and subfamily from Brazil (<tp:taxon-name><tp:taxon-name-part taxon-name-part-type="order">Diptera</tp:taxon-name-part></tp:taxon-name>: <tp:taxon-name><tp:taxon-name-part taxon-name-part-type="family">Chironomidae</tp:taxon-name-part></tp:taxon-name>: <tp:taxon-name><tp:taxon-name-part taxon-name-part-type="subfamily">Podonominae</tp:taxon-name-part></tp:taxon-name>).</article-title> <source>Zootaxa</source> <volume>689</volume>: <fpage>1</fpage>–<lpage>7</lpage>. <ext-link xlink:type="simple" ext-link-type="doi" xlink:href="10.11646/zootaxa.689.1.1">https://doi.org/10.11646/zootaxa.689.1.1</ext-link></mixed-citation></ref><ref id="B91"><mixed-citation xmlns:xlink="http://www.w3.org/1999/xlink" xlink:type="simple">
          <person-group><name name-style="western"><surname>Trivinho-Strixino</surname><given-names>S</given-names></name><name name-style="western"><surname>Pepinelli</surname><given-names>M</given-names></name><name name-style="western"><surname>Siqueira</surname><given-names>T</given-names></name><name name-style="western"><surname>Roque</surname><given-names>FO</given-names></name></person-group> (<year>2012</year>) <article-title>DNA barcoding of <italic><tp:taxon-name><tp:taxon-name-part taxon-name-part-type="genus">Podonomus</tp:taxon-name-part></tp:taxon-name></italic> (<tp:taxon-name><tp:taxon-name-part taxon-name-part-type="family">Chironomidae</tp:taxon-name-part></tp:taxon-name>, <tp:taxon-name><tp:taxon-name-part taxon-name-part-type="subfamily">Podonominae</tp:taxon-name-part></tp:taxon-name>) enables stage association of a named species and reveals hidden diversity in Brazilian inselbergs.</article-title> <source>Annales de Limnologie</source> <volume>48</volume>: <fpage>411</fpage>–<lpage>423</lpage>. <ext-link xlink:type="simple" ext-link-type="doi" xlink:href="10.1051/limn/2012032">https://doi.org/10.1051/limn/2012032</ext-link></mixed-citation></ref></ref-list></tp:taxon-treatment>
