# Supplementary material for: Madicolous Chironomidae from the Brazilian Atlantic Forest: a checklist with notes on altitudinal distributions (Diptera, Insecta)
Source: Zookeys. 2018 Apr 19;(751):41–73. doi: 10.3897/zookeys.751.20611 (PMC5919911; doi:10.3897/zookeys.751.20611)
Supplement: XML Treatment for H. caissara [file zookeys.751.20611-treatment27.xml]

<!DOCTYPE tp:taxon-treatment
  PUBLIC "-//TaxonX//DTD Taxonomic Treatment Publishing DTD v0 20100105//EN" "tax-treatment-NSO.dtd">
<tp:taxon-treatment xmlns:tp="http://www.plazi.org/taxpub"><tp:treatment-meta><kwd-group><label>Taxon classification</label><kwd><named-content xmlns:xlink="http://www.w3.org/1999/xlink" content-type="kingdom">Animalia</named-content></kwd><kwd><named-content xmlns:xlink="http://www.w3.org/1999/xlink" content-type="order">Diptera</named-content></kwd><kwd><named-content xmlns:xlink="http://www.w3.org/1999/xlink" content-type="family">Chironomidae</named-content></kwd></kwd-group><mixed-citation publication-type="journal"><person-group><name><surname>Shimabukuro</surname><given-names>Erika Mayumi</given-names></name><name><surname>Trivinho-Strixino</surname><given-names>Susana</given-names></name></person-group><article-title>Madicolous <tp:taxon-name><tp:taxon-name-part taxon-name-part-type="family">Chironomidae</tp:taxon-name-part></tp:taxon-name> from the Brazilian Atlantic Forest: a checklist with notes on altitudinal distributions (<tp:taxon-name><tp:taxon-name-part taxon-name-part-type="order">Diptera</tp:taxon-name-part></tp:taxon-name>, <tp:taxon-name><tp:taxon-name-part taxon-name-part-type="class">Insecta</tp:taxon-name-part></tp:taxon-name>)</article-title><source>Zookeys</source><day>19</day><month>4</month><year>2018</year><volume>2018</volume><issue>751</issue><fpage>41</fpage><lpage>73</lpage><pub-id pub-id-type="doi">10.3897/zookeys.751.20611</pub-id></mixed-citation></tp:treatment-meta><tp:nomenclature><tp:taxon-name>
              <tp:taxon-name-part taxon-name-part-type="genus" reg="Hudsonimyia">H.</tp:taxon-name-part>
              <tp:taxon-name-part taxon-name-part-type="species" reg="caissara">caissara</tp:taxon-name-part>
            </tp:taxon-name><tp:taxon-authority>Silva, Wiedenbrug, Trivinho-Strixino, Oliveira &amp; Pepinelli, 2012</tp:taxon-authority></tp:nomenclature><tp:treatment-sec sec-type="distribution" id="SECID0E2EAI"><title>Distribution.</title><p>BRAZIL, Ubatuba, São Paulo State, (<named-content xmlns:xlink="http://www.w3.org/1999/xlink" content-type="dwc:verbatimCoordinates" xlink:type="simple"><named-content content-type="geo-json" specific-use="{&#34;type&#34;:&#34;Point&#34;,&#34;coordinates&#34;:[-45.198717,-23.507800]}" id="NCID0EEFAI" xlink:type="simple">23°30.468'S, 45°11.923'W</named-content></named-content>)</p></tp:treatment-sec><tp:treatment-sec sec-type="Elevation" id="SECID0EJFAI"><title>Elevation.</title><p>0 m a.s.l.</p></tp:treatment-sec><tp:treatment-sec sec-type="habitat" id="SECID0EOFAI"><title>Habitats.</title><p>Few larvae found on leaf litter in shallow-water streams flowing over granite outcrops.</p></tp:treatment-sec><tp:treatment-sec sec-type="Known stages" id="SECID0ETFAI"><title>Known stages.</title><p>L, P, M.</p></tp:treatment-sec><tp:treatment-sec sec-type="References" id="SECID0EYFAI"><title>References.</title><p>
              <xref ref-type="bibr" rid="B79">Silva et al. (2012)</xref>.</p></tp:treatment-sec><tp:treatment-sec sec-type="remarks" id="SECID0ECGAI"><title>Remarks.</title><p>
              <italic><tp:taxon-name><tp:taxon-name-part taxon-name-part-type="genus" reg="Hudsonimyia">H.</tp:taxon-name-part> <tp:taxon-name-part taxon-name-part-type="species" reg="caissara">caissara</tp:taxon-name-part></tp:taxon-name></italic> was found on marginal rocks of a small stream, at 200 m a.s.l. This slightly extended the altitudinal records of the species. Environmental characterization: Water temperature 21 °C; dissolved oxygen 7.9 mg.l<sup>-1</sup>; pH 5.5; fast flowing; sparse vegetal canopy (less than 30% covered). The species was found in PESM (São Paulo State). Median altitudinal specificity (IndVal: 0.33; p = 0.13).</p><p>
              <bold>Unknown species.</bold> <italic><tp:taxon-name><tp:taxon-name-part taxon-name-part-type="genus" reg="Hudsonimyia">Hudsonimyia</tp:taxon-name-part></tp:taxon-name></italic> sp.1. Locality: PESM. Altitudinal record: 1080 m a.s.l. Low altitudinal specificity (IndVal: 0.17; p = 0.85).</p></tp:treatment-sec><ref-list><ref id="B79"><mixed-citation xmlns:xlink="http://www.w3.org/1999/xlink" xlink:type="simple">
          <person-group><name name-style="western"><surname>Silva</surname><given-names>FL</given-names></name><name name-style="western"><surname>Wiedenbrug</surname><given-names>S</given-names></name><name name-style="western"><surname>Trivinho-Strixino</surname><given-names>S</given-names></name><name name-style="western"><surname>Neubern</surname><given-names>CO</given-names></name><name name-style="western"><surname>Pepinelli</surname><given-names>M</given-names></name></person-group> (<year>2012</year>) <article-title>Two new species of <italic><tp:taxon-name><tp:taxon-name-part taxon-name-part-type="genus">Hudsonimyia</tp:taxon-name-part></tp:taxon-name></italic> Roback, 1979 (<tp:taxon-name><tp:taxon-name-part taxon-name-part-type="order">Diptera</tp:taxon-name-part></tp:taxon-name>: <tp:taxon-name><tp:taxon-name-part taxon-name-part-type="family">Chironomidae</tp:taxon-name-part></tp:taxon-name>: <tp:taxon-name><tp:taxon-name-part taxon-name-part-type="subfamily">Tanypodinae</tp:taxon-name-part></tp:taxon-name>) from Neotropical Region unveiled by morphology and DNA barcoding.</article-title> <source>Journal of Natural History</source> <volume>46</volume>: <fpage>1615</fpage>–<lpage>1638</lpage>. <ext-link xlink:type="simple" ext-link-type="doi" xlink:href="10.1080/00222933.2012.681315">https://doi.org/10.1080/00222933.2012.681315</ext-link></mixed-citation></ref></ref-list></tp:taxon-treatment>
